# Supplementary material for: Neotropical Bats: Estimating Species Diversity with DNA Barcodes
Source: PLoS One. 2011 Jul 26;6(7):e22648. doi: 10.1371/journal.pone.0022648 (PMC3144236; doi:10.1371/journal.pone.0022648)
Supplement: Table S1 — GenBank and BOLD accessions for all COI sequences. Museum accessions for all vouchered specimens. (XLS) [file pone.0022648.s003.xls]

## Sheet: BETH
Identification	Museum ID	BOLD Process ID	GenBank Number
Ametrida centurio	ROM 98798	BCBN167-05	EF079971
Ametrida centurio	ROM 98849	BCBN170-05	EF079972
Ametrida centurio	ROM 100832	BCBN319-05	EF079973
Ametrida centurio	ROM 100892	BCBN328-05	EF079974
Ametrida centurio	ROM 101098	BCBN361-05	EF079975
Ametrida centurio	ROM 107108	BCBNT098-06	EF079976
Ametrida centurio	ROM 108624	BCBNT309-06	EF079977
Ametrida centurio	ROM 108680	BCBNT311-06	EF079978
Ametrida centurio	ROM 108700	BCBNT313-06	EF079979
Ametrida centurio	ROM 108730	BCBNT316-06	EF079980
Ametrida centurio	ROM 117167	ABSMS005-06	EU096554
Ametrida centurio	ROM 116959	ABSRA370-06	JF447456
Ametrida centurio	ROM 117110	ABSRA520-06	JF447457
Ametrida centurio	ROM 117074	ABSRA484-06	JF447458
Ametrida centurio	ROM 117073	ABSRA483-06	JF447459
Ametrida centurio	ROM 116867	ABSRA278-06	JF447460
Ametrida centurio	ROM 117072	ABSRA482-06	JF447461
Ametrida centurio	ROM 116934	ABSRA345-06	JF447462
Ametrida centurio	ROM 116866	ABSRA277-06	JF447463
Ametrida centurio	ROM 117105	ABSRA515-06	JF447464
Ametrida centurio	ROM 117104	ABSRA514-06	JF447465
Ametrida centurio	ROM 116967	ABSRA378-06	JF447466
Ametrida centurio	ROM 117103	ABSRA513-06	JF447467
Ametrida centurio	ROM 116896	ABSRA307-06	JF447468
Ametrida centurio	ROM 116893	ABSRA304-06	JF447469
Ametrida centurio	ROM 116960	ABSRA371-06	JF447470
Ametrida centurio	ROM 116994	ABSRA405-06	JF447471
Ametrida centurio	ROM 117089	ABSRA499-06	JF447472
Ametrida centurio	ROM 117088	ABSRA498-06	JF447473
Ametrida centurio	ROM 117087	ABSRA497-06	JF447474
Ametrida centurio	ROM 117061	ABSRA471-06	JF447475
Ametrida centurio	ROM 114056	BCBNT793-06	JF447476
Ametrida centurio	ROM F39670	ABRMM077-07	JF452015
Ametrida centurio	ROM 107411	ABGYC566-06	JF452016
Ametrida centurio	ROM 107179	ABGYC363-06	JF452017
Ametrida centurio	ROM 107334	ABGYC500-06	JF452018
Ametrida centurio	ROM 108076	ABGYC670-06	JF452019
Ametrida centurio	ROM 107415	ABGYC569-06	JF452020
Ametrida centurio	ROM 106785	ABGYC235-06	JF452021
Ametrida centurio	ROM 107149	ABGYC337-06	JF452022
Ametrida centurio	ROM 107464	ABGYC646-06	JF452023
Ametrida centurio	ROM 107349	ABGYC513-06	JF452024
Ametrida centurio	ROM 107122	ABGYC311-06	JF452025
Ametrida centurio	ROM 107474	ABGYC655-06	JF452026
Ametrida centurio	ROM 107398	ABGYC554-06	JF452027
Ametrida centurio	ROM 107399	ABGYC555-06	JF452028
Ametrida centurio	ROM 107400	ABGYC556-06	JF452029
Ametrida centurio	ROM 107401	ABGYC557-06	JF452030
Ametrida centurio	ROM 108107	ABGYC708-06	JF452031
Ametrida centurio	ROM 106591	ABGYC087-06	JF452032
Ametrida centurio	ROM 100923	ABGYA853-06	JF452033
Ametrida centurio	ROM 100893	ABGYA833-06	JF452034
Ametrida centurio	ROM 97991	ABGYA146-06	JF452035
Ametrida centurio	ROM 97977	ABGYA135-06	JF452036
Ametrida centurio	ROM 109252	ABGYD829-06	JF452037
Ametrida centurio	ROM 108455	ABGYD149-06	JF452038
Ametrida centurio	ROM 109251	ABGYD828-06	JF452039
Ametrida centurio	ROM 109250	ABGYD827-06	JF452040
Ametrida centurio	ROM 109249	ABGYD826-06	JF452041
Ametrida centurio	ROM 109248	ABGYD825-06	JF452042
Ametrida centurio	ROM 109137	ABGYD722-06	JF452043
Ametrida centurio	ROM 109247	ABGYD824-06	JF452044
Ametrida centurio	ROM 109062	ABGYD654-06	JF452045
Ametrida centurio	ROM 109246	ABGYD823-06	JF452046
Ametrida centurio	ROM 109061	ABGYD653-06	JF452047
Ametrida centurio	ROM 109245	ABGYD822-06	JF452048
Ametrida centurio	ROM 109244	ABGYD821-06	JF452049
Ametrida centurio	ROM 109281	ABGYD854-06	JF452050
Ametrida centurio	ROM 108747	ABGYD401-06	JF452051
Ametrida centurio	ROM 109243	ABGYD820-06	JF452052
Ametrida centurio	ROM 109242	ABGYD819-06	JF452053
Ametrida centurio	ROM 109280	ABGYD853-06	JF452054
Ametrida centurio	ROM 109241	ABGYD818-06	JF452055
Ametrida centurio	ROM 109279	ABGYD852-06	JF452056
Ametrida centurio	ROM 119242	ABGYG814-08	JF452057
Ametrida centurio	ROM 116709	ABGYG559-06	JF452058
Ametrida centurio	ROM 116591	ABGYG454-06	JF452059
Ametrida centurio	ROM 116586	ABGYG449-06	JF452060
Ametrida centurio	ROM 116697	ABGYG551-06	JF452061
Ametrida centurio	ROM 119195	ABGYG767-08	JF452062
Ametrida centurio	ROM 116696	ABGYG550-06	JF452063
Ametrida centurio	ROM 119260	ABGYG832-08	JF452064
Ametrida centurio	ROM 116500	ABGYG377-06	JF452065
Ametrida centurio	ROM 116499	ABGYG376-06	JF452066
Ametrida centurio	ROM 116741	ABGYG579-06	JF452067
Ametrida centurio	ROM 119154	ABGYG726-08	JF452068
Ametrida centurio	ROM 116576	ABGYG441-06	JF452069
Ametrida centurio	ROM 119218	ABGYG790-08	JF452070
Ametrida centurio	ROM 119385	ABGYG957-08	JF452071
Ametrida centurio	ROM 111560	ABGYE117-06	JF452072
Ametrida centurio	ROM 111878	ABGYE420-06	JF452073
Ametrida centurio	ROM 111559	ABGYE116-06	JF452074
Ametrida centurio	ROM 111923	ABGYE459-06	JF452075
Ametrida centurio	ROM 111885	ABGYE427-06	JF452076
Ametrida centurio	ROM 111652	ABGYE205-06	JF452077
Ametrida centurio	ROM 111810	ABGYE360-06	JF452078
Ametrida centurio	ROM 111879	ABGYE421-06	JF452079
Ametrida centurio	ROM 111765	ABGYE315-06	JF452080
Ametrida centurio	ROM 109286	ABGYE005-06	JF452081
Ametrida centurio	ROM 109283	ABGYE002-06	JF452082
Ametrida centurio	ROM 109282	ABGYE001-06	JF452083
Ametrida centurio	ROM 111922	ABGYE458-06	JF452084
Ametrida centurio	ROM 111906	ABGYE444-06	JF452085
Ametrida centurio	ROM 108749	ABGYD403-06	JF452086
Ametrida centurio	ROM 108891	ABGYD532-06	JF452087
Ametrida centurio	ROM 109223	ABGYD801-06	JF452088
Ametrida centurio	ROM 109149	ABGYD733-06	JF452089
Ametrida centurio	ROM 109148	ABGYD732-06	JF452090
Ametrida centurio	ROM 109185	ABGYD765-06	JF452091
Ametrida centurio	ROM 109147	ABGYD731-06	JF452092
Ametrida centurio	ROM 108748	ABGYD402-06	JF452093
Ametrida centurio	ROM 109240	ABGYD817-06	JF452094
Ametrida centurio	ROM 109198	ABGYD777-06	JF452095
Ametrida centurio	ROM 109239	ABGYD816-06	JF452096
Ametrida centurio	ROM 108825	ABGYD474-06	JF452097
Ametrida centurio	ROM 109232	ABGYD809-06	JF452098
Ametrida centurio	ROM 108750	ABGYD404-06	JF452099
Ametrida centurio	ROM 109231	ABGYD808-06	JF452100
Ametrida centurio	ROM 109119	ABGYD705-06	JF452101
Ametrida centurio	ROM 109230	ABGYD807-06	JF452102
Ametrida centurio	ROM 109229	ABGYD806-06	JF452103
Ametrida centurio	ROM 108893	ABGYD534-06	JF452104
Ametrida centurio	ROM 108892	ABGYD533-06	JF452105
Ametrida centurio	ROM 103246	ABGYB511-06	JF452106
Ametrida centurio	ROM 101054	ABGYB077-06	JF452107
Ametrida centurio	ROM 101055	ABGYB078-06	JF452108
Ametrida centurio	ROM 102993	ABGYB289-06	JF452109
Ametrida centurio	ROM 103301	ABGYB565-06	JF452110
Ametrida centurio	ROM 103302	ABGYB566-06	JF452111
Ametrida centurio	ROM 103201	ABGYB467-06	JF452112
Ametrida centurio	ROM 103041	ABGYB334-06	JF452113
Ametrida centurio	ROM 101074	ABGYB097-06	JF452114
Ametrida centurio	ROM 103007	ABGYB302-06	JF452115
Ametrida centurio	ROM 103153	ABGYB439-06	JF452116
Ametrida centurio	ROM 103008	ABGYB303-06	JF452117
Ametrida centurio	ROM 103243	ABGYB508-06	JF452118
Ametrida centurio	ROM 103009	ABGYB304-06	JF452119
Anoura caudifer	ROM 115362	BCBNC105-06	EF079981
Anoura caudifer	ROM 106587	BCBNT024-06	EF079982
Anoura caudifer	ROM 106588	BCBNT025-06	EF079983
Anoura caudifer	ROM 106589	BCBNT026-06	EF079984
Anoura caudifer	ROM 106590	BCBNT027-06	EF079985
Anoura caudifer	ROM 115363	BCBNT967-06	EF079986
Anoura caudifer	ROM 115255	BCBNC076-06	EF079987
Anoura caudifer	ROM 115272	BCBNC081-06	EF079988
Anoura caudifer	ROM 115343	BCBNC094-06	EF079989
Anoura caudifer	ROM 115344	BCBNC095-06	EF079990
Anoura caudifer	ROM 115346	BCBNC097-06	EF079991
Anoura caudifer	ROM 115347	BCBNC098-06	EF079992
Anoura caudifer	ROM 115864	BCBNC145-06	EF079993
Anoura caudifer	ROM 115865	BCBNC146-06	EF079994
Anoura caudifer	ROM 115962	BCBNC167-06	EF079995
Anoura caudifer	ROM 114123	BCBNT813-06	JF447477
Anoura caudifer	ROM 113962	BCBNT761-06	JF447478
Anoura caudifer	ROM 105890	BCBN945-05	JF447868
Anoura caudifer	ROM 114734	ABGYF335-06	JF447869
Anoura caudifer	ROM 115345	BCBNC096-06	JF447870
Anoura caudifer	ROM 105787	BCBN913-05	JF448522
Anoura caudifer	ROM 105794	BCBN920-05	JF448523
Anoura caudifer	ROM 105779	BCBN907-05	JF448524
Anoura caudifer	ROM 105122	BCBN773-05	JF448525
Anoura caudifer	ROM 105163	BCBN781-05	JF448526
Anoura caudifer	ROM 104024	BCBN572-05	JF448527
Anoura caudifer	ROM 105934	BCBN958-05	JF448528
Anoura caudifer	ROM 105499	BCBN835-05	JF448529
Anoura caudifer	ROM 106113	ABECA929-06	JF448530
Anoura caudifer	ROM 104454	ABECA150-06	JF448531
Anoura caudifer	ROM F37728	ABECA476-06	JF448532
Anoura caudifer	ROM 106353	ABECB049-06	JF448533
Anoura caudifer	ROM 118777	ABECB115-08	JF448534
Anoura caudifer	ROM 114755	BCBNC030-06	JF452120
Anoura caudifer	ROM 114756	BCBNC031-06	JF452121
Anoura caudifer	ROM 114768	BCBNC037-06	JF452122
Anoura caudifer	ROM 114769	BCBNC038-06	JF452123
Anoura caudifer	ROM 114770	BCBNC039-06	JF452124
Anoura caudifer	ROM 115210	BCBNC070-06	JF452125
Anoura caudifer	ROM 115342	ABGYF668-06	JF452126
Anoura caudifer	ROM 114771	ABGYF355-06	JF452127
Anoura caudifer	ROM 114650	ABGYF290-06	JF452128
Anoura caudifer	ROM 115341	ABGYF667-06	JF452129
Anoura caudifer	ROM 114649	ABGYF289-06	JF452130
Anoura caudifer	ROM 114801	ABGYF378-06	JF452131
Anoura caudifer	ROM 114618	ABGYF274-06	JF452132
Anoura caudifer	ROM 114669	ABGYF300-06	JF452133
Anoura caudifer	ROM 115300	ABGYF638-06	JF452134
Anoura caudifer	ROM 115299	ABGYF637-06	JF452135
Anoura caudifer	ROM 115298	ABGYF636-06	JF452136
Anoura caudifer	ROM 115297	ABGYF635-06	JF452137
Anoura caudifer	ROM 114754	ABGYF348-06	JF452138
Anoura caudifer	ROM 115332	ABGYF658-06	JF452139
Anoura caudifer	ROM 114776	ABGYF357-06	JF452140
Anoura caudifer	ROM 114651	ABGYF291-06	JF452141
Anoura cultrata	ROM 105795	BCBN921-05	JF447871
Anoura geoffroyi	ROM 115329	BCBNC091-06	EF079996
Anoura geoffroyi	ROM 114767	BCBNC036-06	EF079997
Anoura geoffroyi	ROM 115327	BCBNC089-06	EF079998
Anoura geoffroyi	ROM 114735	BCBNC023-06	EF079999
Anoura geoffroyi	ROM 114736	BCBNC024-06	EF080000
Anoura geoffroyi	ROM 114766	BCBNC035-06	EF080001
Anoura geoffroyi	ROM 115088	BCBNC057-06	EF080002
Anoura geoffroyi	ROM 115171	BCBNC066-06	EF080003
Anoura geoffroyi	ROM 115236	BCBNC073-06	EF080004
Anoura geoffroyi	ROM 115256	BCBNC077-06	EF080005
Anoura geoffroyi	ROM 115301	BCBNC082-06	EF080006
Anoura geoffroyi	ROM 115326	BCBNC088-06	EF080007
Anoura geoffroyi	ROM 115330	BCBNC092-06	EF080008
Anoura geoffroyi	ROM 115331	BCBNC093-06	EF080009
Anoura geoffroyi	ROM 116492	BCBNC175-06	EF080010
Anoura geoffroyi	ROM 108828	BCBNT322-06	EF080011
Anoura geoffroyi	ROM 115348	BCBNC099-06	EF080012
Anoura geoffroyi	ROM 115352	BCBNC103-06	EF080013
Anoura geoffroyi	ROM 106660	BCBNT038-06	EF080014
Anoura geoffroyi	ROM 106706	BCBNT054-06	EF080015
Anoura geoffroyi	ROM 106707	BCBNT055-06	EF080016
Anoura geoffroyi	ROM 106717	BCBNT057-06	EF080017
Anoura geoffroyi	ROM 111865	BCBNT519-06	EF080018
Anoura geoffroyi	ROM 114874	BCBNT964-06	EF080019
Anoura geoffroyi	ROM 117443	ABSMS281-06	EU096555
Anoura geoffroyi	ROM 117483	ABSMS321-06	EU096556
Anoura geoffroyi	ROM 117531	ABSMS369-06	EU096557
Anoura geoffroyi	ROM 101463	BCBN456-05	JF446440
Anoura geoffroyi	ROM 101464	BCBN457-05	JF446441
Anoura geoffroyi	ROM 101527	BCBN465-05	JF446442
Anoura geoffroyi	ROM 99831	BCBN274-05	JF446614
Anoura geoffroyi	ROM 99832	BCBN275-05	JF446615
Anoura geoffroyi	ROM 104299	BCBN674-05	JF447340
Anoura geoffroyi	ROM 114225	BCBNT854-06	JF447479
Anoura geoffroyi	ROM 115328	BCBNC090-06	JF447872
Anoura geoffroyi	ROM 116715	BCBNC206-06	JF447873
Anoura geoffroyi	ROM 115361	BCBNC104-06	JF447874
Anoura geoffroyi	ROM 116746	BCBNC217-06	JF447875
Anoura geoffroyi	ROM 116734	BCBNC215-06	JF447876
Anoura geoffroyi	ROM 116723	BCBNC208-06	JF447877
Anoura geoffroyi	ROM 116708	BCBNC203-06	JF447878
Anoura geoffroyi	ROM 107853	BCBNT176-06	JF447879
Anoura geoffroyi	ROM 114218	BCBNT849-06	JF447880
Anoura geoffroyi	ROM 114765	BCBNC034-06	JF452142
Anoura geoffroyi	ROM 116672	ABGYG529-06	JF452143
Anoura geoffroyi	ROM 116670	ABGYG528-06	JF452144
Anoura geoffroyi	ROM 116669	ABGYG527-06	JF452145
Anoura geoffroyi	ROM 116668	ABGYG526-06	JF452146
Anoura geoffroyi	ROM 116667	ABGYG525-06	JF452147
Anoura geoffroyi	ROM 116666	ABGYG524-06	JF452148
Anoura geoffroyi	ROM 116707	ABGYG558-06	JF452149
Anoura geoffroyi	ROM 116662	ABGYG520-06	JF452150
Anoura geoffroyi	ROM 116623	ABGYG483-06	JF452151
Anoura geoffroyi	ROM 116583	ABGYG447-06	JF452152
Anoura geoffroyi	ROM 116581	ABGYG445-06	JF452153
Anoura geoffroyi	ROM 116693	ABGYG547-06	JF452154
Anoura geoffroyi	ROM 116692	ABGYG546-06	JF452155
Anoura geoffroyi	ROM 116617	ABGYG477-06	JF452156
Anoura geoffroyi	ROM 116641	ABGYG499-06	JF452157
Anoura geoffroyi	ROM 116646	ABGYG504-06	JF452158
Anoura geoffroyi	ROM 115320	ABGYF652-06	JF452159
Anoura geoffroyi	ROM 115259	ABGYF600-06	JF452160
Anoura geoffroyi	ROM 115319	ABGYF651-06	JF452161
Anoura geoffroyi	ROM 115258	ABGYF599-06	JF452162
Anoura geoffroyi	ROM 115274	ABGYF612-06	JF452163
Anoura geoffroyi	ROM 115273	ABGYF611-06	JF452164
Anoura geoffroyi	ROM 115324	ABGYF656-06	JF452165
Anoura geoffroyi	ROM 115353	ABGYF669-06	JF452166
Anoura geoffroyi	ROM 114772	ABGYF356-06	JF452167
Anoura geoffroyi	ROM 115322	ABGYF654-06	JF452168
Anoura geoffroyi	ROM 115261	ABGYF602-06	JF452169
Anoura geoffroyi	ROM 115321	ABGYF653-06	JF452170
Anoura geoffroyi	ROM 115260	ABGYF601-06	JF452171
Anoura geoffroyi	ROM 116602	ABGYG464-06	JF452172
Anoura geoffroyi	ROM 116522	ABGYG395-06	JF452173
Anoura geoffroyi	ROM 116563	ABGYG428-06	JF452174
Anoura geoffroyi	ROM 116716	ABGYG563-06	JF452175
Anoura latidens	ROM 115318	BCBNC087-06	EF080020
Anoura latidens	ROM 115351	BCBNC102-06	EF080021
Anoura latidens	ROM 108111	BCBNT232-06	EF080022
Anoura latidens	ROM 115317	BCBNC086-06	EF080023
Anoura latidens	ROM 115925	BCBNC158-06	JF447881
Anoura latidens	ROM 115323	ABGYF655-06	JF447882
Artibeus amplus	ROM 106679	BCBNT045-06	EF080024
Artibeus amplus	ROM 106697	BCBNT051-06	EF080025
Artibeus amplus	ROM 106722	BCBNT058-06	EF080026
Artibeus amplus	ROM 106748	BCBNT062-06	EF080027
Artibeus amplus	ROM 106761	BCBNT065-06	EF080028
Artibeus amplus	ROM 115137	BCBNC063-06	EF080029
Artibeus amplus	ROM 116721	ABGYG567-06	JF447883
Artibeus amplus	ROM 116659	ABGYG517-06	JF447884
Artibeus amplus	ROM 116722	ABGYG568-06	JF447885
Artibeus amplus	ROM 116683	ABGYG539-06	JF447886
Artibeus amplus	ROM 116686	ABGYG542-06	JF447887
Artibeus amplus	ROM 116590	ABGYG453-06	JF447888
Artibeus amplus	ROM 116694	ABGYG548-06	JF447889
Artibeus amplus	ROM 116674	ABGYG530-06	JF447890
Artibeus amplus	ROM 116675	ABGYG531-06	JF447891
Artibeus amplus	ROM 116684	ABGYG540-06	JF447892
Artibeus amplus	ROM 116681	ABGYG537-06	JF447893
Artibeus amplus	ROM 116676	ABGYG532-06	JF447894
Artibeus amplus	ROM 116679	ABGYG535-06	JF447895
Artibeus amplus	ROM 116661	ABGYG519-06	JF447896
Artibeus amplus	ROM 116677	ABGYG533-06	JF447897
Artibeus amplus	ROM 116678	ABGYG534-06	JF447898
Artibeus amplus	ROM 116735	ABGYG573-06	JF447899
Artibeus amplus	ROM 107904	BCBNT198-06	JF447900
Artibeus amplus	ROM 107847	BCBNT173-06	JF447901
Artibeus amplus	ROM 116682	ABGYG538-06	JF447902
Artibeus amplus	ROM 116685	ABGYG541-06	JF447903
Artibeus amplus	ROM 116736	ABGYG574-06	JF447904
Artibeus amplus	ROM 116687	ABGYG543-06	JF447905
Artibeus amplus	ROM 116744	ABGYG581-06	JF447906
Artibeus amplus	ROM 116680	ABGYG536-06	JF447907
Artibeus amplus	ROM 116660	ABGYG518-06	JF447908
Artibeus anderseni	ROM F37193	ABECA085-06	JF447909
Artibeus anderseni	ROM 104037	ABECA053-06	JF447910
Artibeus anderseni	ROM 104543	BCBN765-05	JF448535
Artibeus anderseni	ROM 105176	BCBN785-05	JF448536
Artibeus anderseni	ROM 105351	BCBN825-05	JF448537
Artibeus anderseni	ROM 105341	BCBN823-05	JF448538
Artibeus anderseni	ROM 105533	BCBN847-05	JF448539
Artibeus anderseni	ROM 105654	BCBN866-05	JF448540
Artibeus anderseni	ROM 105641	BCBN863-05	JF448541
Artibeus anderseni	ROM 105717	BCBN892-05	JF448542
Artibeus anderseni	ROM 104006	BCBN566-05	JF448543
Artibeus anderseni	ROM 104007	BCBN567-05	JF448544
Artibeus anderseni	ROM 105691	ABECA638-06	JF448545
Artibeus anderseni	ROM F41828	ABRMM096-07	JF448546
Artibeus aztecus	ROM 101406	BCBN440-05	JF446443
Artibeus aztecus	ROM 101428	BCBN448-05	JF446444
Artibeus aztecus	ROM 101365	BCBN436-05	JF446445
Artibeus aztecus	ROM 101423	BCBN443-05	JF446446
Artibeus aztecus	ROM 101475	BCBN462-05	JF446447
Artibeus aztecus	ROM 101435	BCBN451-05	JF446448
Artibeus aztecus	ROM 101429	BCBN449-05	JF446449
Artibeus aztecus	ROM 101405	ABCSA797-06	JF446450
Artibeus aztecus	ROM 101407	BCBN441-05	JF447911
Artibeus aztecus	ROM 101404	BCBN439-05	JF447912
Artibeus aztecus	ROM 101364	BCBN435-05	JF447913
Artibeus bogotensis	ROM 115662	BCBNT944-06	EF080030
Artibeus bogotensis	ROM 115755	BCBNC112-06	EF080031
Artibeus bogotensis	ROM 115774	BCBNC121-06	EF080032
Artibeus bogotensis	ROM 115866	BCBNC147-06	EF080033
Artibeus bogotensis	ROM 115916	BCBNC154-06	EF080034
Artibeus bogotensis	ROM 115917	BCBNC155-06	EF080035
Artibeus bogotensis	ROM 111872	BCBNT521-06	EF080036
Artibeus bogotensis	ROM 111905	BCBNT527-06	EF080037
Artibeus bogotensis	ROM 113581	BCBNT636-06	EF080038
Artibeus bogotensis	ROM 114695	BCBNC008-06	EF080039
Artibeus bogotensis	ROM 114703	BCBNC012-06	EF080040
Artibeus bogotensis	ROM 114757	BCBNC032-06	EF080041
Artibeus bogotensis	ROM 114758	BCBNC033-06	EF080042
Artibeus bogotensis	ROM 108176	BCBNT247-06	EF080043
Artibeus bogotensis	ROM 108177	BCBNT248-06	EF080044
Artibeus bogotensis	ROM 108222	BCBNT261-06	EF080045
Artibeus bogotensis	ROM 108223	BCBNT262-06	EF080046
Artibeus bogotensis	ROM 113921	BCBNT742-06	JF447480
Artibeus bogotensis	ROM 114196	BCBNT840-06	JF447481
Artibeus bogotensis	ROM 114197	BCBNT841-06	JF447482
Artibeus bogotensis	ROM 114118	BCBNT811-06	JF447483
Artibeus bogotensis	ROM 114019	BCBNT783-06	JF447484
Artibeus bogotensis	ROM 107907	BCBNT201-06	JF447775
Artibeus bogotensis	ROM 117101	ABSRA511-06	JF447914
Artibeus bogotensis	ROM 116557	ABGYG424-06	JF447915
Artibeus bogotensis	ROM 116629	ABGYG489-06	JF447916
Artibeus bogotensis	ROM 116601	ABGYG463-06	JF447917
Artibeus bogotensis	ROM 116658	ABGYG516-06	JF447918
Artibeus bogotensis	ROM 108623	ABGYD285-06	JF447919
Artibeus bogotensis	ROM 116564	ABGYG429-06	JF447920
Artibeus bogotensis	ROM 116618	ABGYG478-06	JF447921
Artibeus bogotensis	ROM 116558	ABGYG425-06	JF447922
Artibeus bogotensis	ROM 116657	ABGYG515-06	JF447923
Artibeus bogotensis	ROM 116579	ABGYG443-06	JF447924
Artibeus bogotensis	ROM 116588	ABGYG451-06	JF447925
Artibeus bogotensis	ROM 116619	ABGYG479-06	JF447926
Artibeus bogotensis	ROM 116526	ABGYG398-06	JF447927
Artibeus bogotensis	ROM 116738	ABGYG576-06	JF447928
Artibeus bogotensis	ROM 103109	ABGYB402-06	JF447929
Artibeus bogotensis	ROM 103107	ABGYB400-06	JF447930
Artibeus bogotensis	ROM 104761	ABGYB916-06	JF447931
Artibeus bogotensis	ROM 107942	BCBNT224-06	JF447932
Artibeus bogotensis	ROM 111893	BCBNT525-06	JF452176
Artibeus bogotensis	ROM 116573	ABGYG438-06	JF452177
Artibeus bogotensis	ROM 119213	ABGYG785-08	JF452178
Artibeus bogotensis	ROM 119157	ABGYG729-08	JF452179
Artibeus bogotensis	ROM 119258	ABGYG830-08	JF452180
Artibeus bogotensis	ROM 119189	ABGYG761-08	JF452181
Artibeus bogotensis	ROM 119211	ABGYG783-08	JF452182
Artibeus bogotensis	ROM 111828	ABGYE376-06	JF452183
Artibeus bogotensis	ROM 111832	ABGYE380-06	JF452184
Artibeus bogotensis	ROM 111816	ABGYE366-06	JF452185
Artibeus bogotensis	ROM 111818	ABGYE368-06	JF452186
Artibeus bogotensis	ROM 109112	ABGYD699-06	JF452187
Artibeus bogotensis	ROM 108516	ABGYD189-06	JF452188
Artibeus bogotensis	ROM 108659	ABGYD319-06	JF452189
Artibeus bogotensis	ROM 108658	ABGYD318-06	JF452190
Artibeus bogotensis	ROM 108878	ABGYD520-06	JF452191
Artibeus bogotensis	ROM 108837	ABGYD484-06	JF452192
Artibeus bogotensis	ROM 108685	ABGYD344-06	JF452193
Artibeus bogotensis	ROM 108609	ABGYD273-06	JF452194
Artibeus bogotensis	ROM 108678	ABGYD338-06	JF452195
Artibeus bogotensis	ROM 108649	ABGYD310-06	JF452196
Artibeus bogotensis	ROM 108118	ABGYC718-06	JF452197
Artibeus bogotensis	ROM 97989	ABGYA145-06	JF452198
Artibeus bogotensis	ROM 102978	ABGYB274-06	JF452199
Artibeus bogotensis	ROM 103249	ABGYB514-06	JF452200
Artibeus bogotensis	ROM 103018	ABGYB313-06	JF452201
Artibeus bogotensis	ROM 103038	ABGYB331-06	JF452202
Artibeus cinereus	ROM 115474	BCBNT869-06	EF080047
Artibeus cinereus	ROM 115519	BCBNT888-06	EF080048
Artibeus cinereus	ROM 115520	BCBNT889-06	EF080049
Artibeus cinereus	ROM 97850	BCBN119-05	EF080050
Artibeus cinereus	ROM 97858	BCBN122-05	EF080051
Artibeus cinereus	ROM 98803	BCBN168-05	EF080052
Artibeus cinereus	ROM 98804	BCBN169-05	EF080053
Artibeus cinereus	ROM 113796	BCBNT687-06	EF080054
Artibeus cinereus	ROM 113819	BCBNT695-06	EF080055
Artibeus cinereus	ROM 113832	BCBNT699-06	EF080056
Artibeus cinereus	ROM 113833	BCBNT700-06	EF080057
Artibeus cinereus	ROM 97849	BCBN118-05	JF447933
Artibeus cinereus	ROM 112570	ABGYE653-06	JF452203
Artibeus cinereus	ROM 112587	ABGYE666-06	JF452204
Artibeus cinereus	ROM 112607	ABGYE679-06	JF452205
Artibeus cinereus	ROM 112671	ABGYE731-06	JF452206
Artibeus cinereus	ROM 112606	ABGYE678-06	JF452207
Artibeus cinereus	ROM 112652	ABGYE717-06	JF452208
Artibeus cinereus	ROM 112670	ABGYE730-06	JF452209
Artibeus cinereus	ROM 108407	ABGYD109-06	JF452210
Artibeus cinereus	ROM 119068	ABGYG640-08	JF452211
Artibeus cinereus	ROM 119136	ABGYG708-08	JF452212
Artibeus cinereus	ROM 119234	ABGYG806-08	JF452213
Artibeus cinereus	ROM 119383	ABGYG955-08	JF452214
Artibeus cinereus	ROM 119127	ABGYG699-08	JF452215
Artibeus cinereus	ROM 119126	ABGYG698-08	JF452216
Artibeus cinereus	ROM 119416	ABGYG988-08	JF452217
Artibeus cinereus	ROM 119021	ABGYG593-08	JF452218
Artibeus cinereus	ROM 119293	ABGYG865-08	JF452219
Artibeus cinereus	ROM 119156	ABGYG728-08	JF452220
Artibeus cinereus	ROM 119155	ABGYG727-08	JF452221
Artibeus cinereus	ROM 119257	ABGYG829-08	JF452222
Artibeus cinereus	ROM 119382	ABGYG954-08	JF452223
Artibeus cinereus	ROM 119256	ABGYG828-08	JF452224
Artibeus cinereus	ROM 119188	ABGYG760-08	JF452225
Artibeus cinereus	ROM 119153	ABGYG725-08	JF452226
Artibeus cinereus	ROM 119286	ABGYG858-08	JF452227
Artibeus cinereus	ROM 119285	ABGYG857-08	JF452228
Artibeus cinereus	ROM 119319	ABGYG891-08	JF452229
Artibeus cinereus	ROM 119415	ABGYG987-08	JF452230
Artibeus cinereus	ROM 119318	ABGYG890-08	JF452231
Artibeus cinereus	ROM 119317	ABGYG889-08	JF452232
Artibeus cinereus	ROM 119381	ABGYG953-08	JF452233
Artibeus cinereus	ROM 119380	ABGYG952-08	JF452234
Artibeus cinereus	ROM 119210	ABGYG782-08	JF452235
Artibeus cinereus	ROM 119346	ABGYG918-08	JF452236
Artibeus cinereus	ROM 113719	ABGYF163-06	JF452237
Artibeus cinereus	ROM 113732	ABGYF176-06	JF452238
Artibeus cinereus	ROM 113760	ABGYF196-06	JF452239
Artibeus cinereus	ROM 113679	ABGYF131-06	JF452240
Artibeus cinereus	ROM 113693	ABGYF142-06	JF452241
Artibeus cinereus	ROM 113692	ABGYF141-06	JF452242
Artibeus cinereus	ROM 113653	ABGYF114-06	JF452243
Artibeus cinereus	ROM 113691	ABGYF140-06	JF452244
Artibeus cinereus	ROM 113652	ABGYF113-06	JF452245
Artibeus cinereus	ROM 113788	ABGYF217-06	JF452246
Artibeus cinereus	ROM 113690	ABGYF139-06	JF452247
Artibeus cinereus	ROM 113651	ABGYF112-06	JF452248
Artibeus cinereus	ROM 113804	ABGYF229-06	JF452249
Artibeus cinereus	ROM 113773	ABGYF203-06	JF452250
Artibeus cinereus	ROM 113734	ABGYF177-06	JF452251
Artibeus cinereus	ROM 113771	ABGYF201-06	JF452252
Artibeus cinereus	ROM 113731	ABGYF175-06	JF452253
Artibeus cinereus	ROM 113770	ABGYF200-06	JF452254
Artibeus cinereus	ROM 113650	ABGYF111-06	JF452255
Artibeus cinereus	ROM 113733	ABGYF174-06	JF452256
Artibeus cinereus	ROM 113730	ABGYF173-06	JF452257
Artibeus cinereus	ROM 113803	ABGYF228-06	JF452258
Artibeus cinereus	ROM 113795	ABGYF224-06	JF452259
Artibeus cinereus	ROM 113772	ABGYF202-06	JF452260
Artibeus cinereus	ROM 113794	ABGYF223-06	JF452261
Artibeus cinereus	ROM 113711	ABGYF158-06	JF452262
Artibeus cinereus	ROM 119209	ABGYG781-08	JF452263
Artibeus cinereus	ROM 119345	ABGYG917-08	JF452264
Artibeus cinereus	ROM 119384	ABGYG956-08	JF452265
Artibeus cinereus	ROM 119208	ABGYG780-08	JF452266
Artibeus cinereus	ROM 119344	ABGYG916-08	JF452267
Artibeus cinereus	ROM 119343	ABGYG915-08	JF452268
Artibeus cinereus	ROM 119342	ABGYG914-08	JF452269
Artibeus cinereus	ROM 119069	ABGYG641-08	JF452270
Artibeus cinereus	ROM 112585	ABGYE664-06	JF452271
Artibeus cinereus	ROM 112651	ABGYE716-06	JF452272
Artibeus cinereus	ROM 112669	ABGYE729-06	JF452273
Artibeus cinereus	ROM 112636	ABGYE702-06	JF452274
Artibeus cinereus	ROM 112588	ABGYE667-06	JF452275
Artibeus cinereus	ROM 112635	ABGYE701-06	JF452276
Artibeus cinereus	ROM 112608	ABGYE680-06	JF452277
Artibeus cinereus	ROM 112634	ABGYE700-06	JF452278
Artibeus cinereus	ROM 112595	ABGYE672-06	JF452279
Artibeus cinereus	ROM 112680	ABGYE737-06	JF452280
Artibeus cinereus	ROM 97893	ABGYA071-06	JF452281
Artibeus cinereus	ROM 97894	ABGYA072-06	JF452282
Artibeus cinereus	ROM 100221	ABGYA549-06	JF452283
Artibeus cinereus	ROM 100222	ABGYA550-06	JF452284
Artibeus cinereus	ROM 100310	ABGYA619-06	JF452285
Artibeus cinereus	ROM 100312	ABGYA620-06	JF452286
Artibeus cinereus	ROM 100232	ABGYA557-06	JF452287
Artibeus cinereus	ROM 100313	ABGYA889-07	JF452288
Artibeus cinereus	ROM 97851	ABGYA049-06	JF452289
Artibeus cinereus	ROM 98832	ABGYA424-06	JF452290
Artibeus cinereus	ROM 97852	ABGYA050-06	JF452291
Artibeus cinereus	ROM 98208	ABGYA289-06	JF452292
Artibeus cinereus	ROM 98833	ABGYA425-06	JF452293
Artibeus cinereus	ROM 98209	ABGYA290-06	JF452294
Artibeus cinereus	ROM 98834	ABGYA426-06	JF452295
Artibeus cinereus	ROM 98210	ABGYA291-06	JF452296
Artibeus cinereus	ROM 100314	ABGYA621-06	JF452297
Artibeus cinereus	ROM 98211	ABGYA292-06	JF452298
Artibeus cinereus	ROM 100231	ABGYA556-06	JF452299
Artibeus cinereus	ROM 97900	ABGYA077-06	JF452300
Artibeus cinereus	ROM 97901	ABGYA078-06	JF452301
Artibeus cinereus	ROM 98213	ABGYA294-06	JF452302
Artibeus cinereus	ROM 98805	ABGYA397-06	JF452303
Artibeus cinereus	ROM 100206	ABGYA536-06	JF452304
Artibeus cinereus	ROM 98694	ABGYA298-06	JF452305
Artibeus cinereus	ROM 98695	ABGYA299-06	JF452306
Artibeus cinereus	ROM 100209	ABGYA538-06	JF452307
Artibeus cinereus	ROM 97902	ABGYA079-06	JF452308
Artibeus cinereus	ROM 100210	ABGYA539-06	JF452309
Artibeus cinereus	ROM 100211	ABGYA540-06	JF452310
Artibeus cinereus	ROM 100212	ABGYA541-06	JF452311
Artibeus cinereus	ROM 98847	ABGYA439-06	JF452312
Artibeus cinereus	ROM 98848	ABGYA440-06	JF452313
Artibeus cinereus	ROM 97889	ABGYA067-06	JF452314
Artibeus cinereus	ROM 100341	ABGYA645-06	JF452315
Artibeus cinereus	ROM 98774	ABGYA373-06	JF452316
Artibeus cinereus	ROM 97890	ABGYA068-06	JF452317
Artibeus cinereus	ROM 98853	ABGYA444-06	JF452318
Artibeus cinereus	ROM 97892	ABGYA070-06	JF452319
Artibeus cinereus	ROM 103278	ABGYB543-06	JF452320
Artibeus cinereus	ROM 102939	ABGYB237-06	JF452321
Artibeus cinereus	ROM 103156	ABGYB442-06	JF452322
Artibeus cinereus	ROM 103014	ABGYB309-06	JF452323
Artibeus cinereus	ROM 102979	ABGYB275-06	JF452324
Artibeus cinereus	ROM 103248	ABGYB513-06	JF452325
Artibeus cinereus	ROM 103015	ABGYB310-06	JF452326
Artibeus cinereus	ROM 103020	ABGYB315-06	JF452327
Artibeus cinereus	ROM 103016	ABGYB311-06	JF452328
Artibeus cinereus	ROM 103021	ABGYB316-06	JF452329
Artibeus cinereus	ROM 103294	ABGYB558-06	JF452330
Artibeus cinereus	ROM 103295	ABGYB559-06	JF452331
Artibeus cinereus	ROM 103017	ABGYB312-06	JF452332
Artibeus cinereus	ROM 103064	ABGYB357-06	JF452333
Artibeus cinereus	ROM 102963	ABGYB259-06	JF452334
Artibeus cinereus	ROM 102965	ABGYB261-06	JF452335
Artibeus cinereus	ROM 102999	ABGYB295-06	JF452336
Artibeus cinereus	ROM 102966	ABGYB262-06	JF452337
Artibeus cinereus	ROM 102967	ABGYB263-06	JF452338
Artibeus cinereus	ROM 103073	ABGYB366-06	JF452339
Artibeus cinereus	ROM 103108	ABGYB401-06	JF452340
Artibeus cinereus	ROM 103074	ABGYB367-06	JF452341
Artibeus cinereus	ROM 103239	ABGYB504-06	JF452342
Artibeus cinereus	ROM 102900	ABGYB198-06	JF452343
Artibeus cinereus	ROM 103075	ABGYB368-06	JF452344
Artibeus cinereus	ROM 102901	ABGYB199-06	JF452345
Artibeus cinereus	ROM 102902	ABGYB200-06	JF452346
Artibeus cinereus	ROM 103019	ABGYB314-06	JF452347
Artibeus cinereus	ROM 103276	ABGYB541-06	JF452348
Artibeus cinereus	ROM 102938	ABGYB236-06	JF452349
Artibeus concolor	ROM 107298	BCBNT122-06	EF080058
Artibeus concolor	ROM 107335	BCBNT125-06	EF080059
Artibeus concolor	ROM 107408	BCBNT135-06	EF080060
Artibeus concolor	ROM 107413	BCBNT136-06	EF080061
Artibeus concolor	ROM 111925	BCBNT530-06	EF080062
Artibeus concolor	ROM 115569	BCBNT907-06	EF080063
Artibeus concolor	ROM 108460	BCBNT279-06	EF080064
Artibeus concolor	ROM 108999	BCBNT365-06	EF080065
Artibeus concolor	ROM 109316	BCBNT401-06	EF080066
Artibeus concolor	ROM 117499	ABSMS337-06	EU096558
Artibeus concolor	ROM 114069	BCBNT798-06	JF447485
Artibeus concolor	ROM 114018	BCBNT782-06	JF447486
Artibeus concolor	ROM 116935	ABSRA346-06	JF447487
Artibeus concolor	ROM 113949	BCBNT754-06	JF447488
Artibeus concolor	ROM 107867	BCBNT179-06	JF447776
Artibeus concolor	ROM 103392	BCBN544-05	JF452350
Artibeus concolor	ROM 107269	BCBNT116-06	JF452351
Artibeus concolor	ROM F39705	ABRMM083-07	JF452352
Artibeus concolor	ROM 119274	ABGYG846-08	JF452353
Artibeus concolor	ROM 116589	ABGYG452-06	JF452354
Artibeus concolor	ROM 116698	ABGYG552-06	JF452355
Artibeus concolor	ROM 119263	ABGYG835-08	JF452356
Artibeus concolor	ROM 116503	ABGYG380-06	JF452357
Artibeus concolor	ROM 116502	ABGYG379-06	JF452358
Artibeus concolor	ROM 116739	ABGYG577-06	JF452359
Artibeus concolor	ROM 116610	ABGYG472-06	JF452360
Artibeus concolor	ROM 116609	ABGYG471-06	JF452361
Artibeus concolor	ROM 119217	ABGYG789-08	JF452362
Artibeus concolor	ROM 113792	ABGYF221-06	JF452363
Artibeus concolor	ROM 112637	ABGYE703-06	JF452364
Artibeus concolor	ROM 111842	ABGYE390-06	JF452365
Artibeus concolor	ROM 112592	ABGYE670-06	JF452366
Artibeus concolor	ROM 112609	ABGYE681-06	JF452367
Artibeus concolor	ROM 112638	ABGYE704-06	JF452368
Artibeus concolor	ROM 108853	ABGYD495-06	JF452369
Artibeus concolor	ROM 108842	ABGYD489-06	JF452370
Artibeus concolor	ROM 108877	ABGYD519-06	JF452371
Artibeus concolor	ROM 109169	ABGYD751-06	JF452372
Artibeus concolor	ROM 106599	ABGYC093-06	JF452373
Artibeus concolor	ROM 106600	ABGYC094-06	JF452374
Artibeus concolor	ROM 106646	ABGYC134-06	JF452375
Artibeus concolor	ROM 107226	ABGYC407-06	JF452376
Artibeus concolor	ROM 106699	ABGYC170-06	JF452377
Artibeus concolor	ROM 106601	ABGYC095-06	JF452378
Artibeus concolor	ROM 106568	ABGYC071-06	JF452379
Artibeus concolor	ROM 107195	ABGYC378-06	JF452380
Artibeus concolor	ROM 107441	ABGYC586-06	JF452381
Artibeus concolor	ROM 107127	ABGYC315-06	JF452382
Artibeus concolor	ROM 107480	ABGYC660-06	JF452383
Artibeus concolor	ROM 107135	ABGYC323-06	JF452384
Artibeus concolor	ROM 107421	ABGYC573-06	JF452385
Artibeus concolor	ROM 107487	ABGYC667-06	JF452386
Artibeus concolor	ROM 98845	ABGYA437-06	JF452387
Artibeus concolor	ROM 98846	ABGYA438-06	JF452388
Artibeus concolor	ROM 100302	ABGYA614-06	JF452389
Artibeus concolor	ROM 102977	ABGYB273-06	JF452390
Artibeus concolor	ROM 103516	ABGYB749-06	JF452391
Artibeus concolor	ROM 103517	ABGYB750-06	JF452392
Artibeus concolor	ROM 103013	ABGYB308-06	JF452393
Artibeus concolor	ROM 103406	ABGYB649-06	JF452394
Artibeus concolor	ROM 104662	ABGYB821-06	JF452395
Artibeus concolor	ROM 103490	ABGYB724-06	JF452396
Artibeus concolor	ROM 103291	ABGYB555-06	JF452397
Artibeus concolor	ROM 103292	ABGYB556-06	JF452398
Artibeus concolor	ROM 103332	ABGYB591-06	JF452399
Artibeus concolor	ROM 104671	ABGYB830-06	JF452400
Artibeus concolor	ROM 103333	ABGYB592-06	JF452401
Artibeus concolor	ROM 103522	ABGYB754-06	JF452402
Artibeus concolor	ROM 103424	ABGYB664-06	JF452403
Artibeus concolor	ROM 103232	ABGYB497-06	JF452404
Artibeus concolor	ROM 103233	ABGYB498-06	JF452405
Artibeus concolor	ROM 104752	ABGYB907-06	JF452406
Artibeus concolor	ROM 103234	ABGYB499-06	JF452407
Artibeus concolor	ROM 103235	ABGYB500-06	JF452408
Artibeus concolor	ROM 102897	ABGYB195-06	JF452409
Artibeus concolor	ROM 103270	ABGYB535-06	JF452410
Artibeus concolor	ROM 103236	ABGYB501-06	JF452411
Artibeus concolor	ROM 102898	ABGYB196-06	JF452412
Artibeus concolor	ROM 103271	ABGYB536-06	JF452413
Artibeus concolor	ROM 103237	ABGYB502-06	JF452414
Artibeus concolor	ROM 103272	ABGYB537-06	JF452415
Artibeus concolor	ROM 103238	ABGYB503-06	JF452416
Artibeus concolor	ROM 103273	ABGYB538-06	JF452417
Artibeus concolor	ROM 103274	ABGYB539-06	JF452418
Artibeus concolor	ROM 107414	ABGYC568-06	JF452419
Artibeus fimbriatus	ROM 111097	BCBNT480-06	JF446310
Artibeus fimbriatus	ROM 111160	BCBNT507-06	JF446311
Artibeus fimbriatus	ROM 111152	BCBNT504-06	JF446312
Artibeus gnomus	ROM 115521	BCBNT890-06	EF080067
Artibeus gnomus	ROM 115475	BCBNT870-06	EF080068
Artibeus gnomus	ROM 115608	BCBNT926-06	EF080069
Artibeus gnomus	ROM 115572	BCBNT909-06	EF080070
Artibeus gnomus	ROM 115544	BCBNT902-06	EF080071
Artibeus gnomus	ROM 100315	BCBN304-05	EF080072
Artibeus gnomus	ROM 100340	BCBN306-05	EF080073
Artibeus gnomus	ROM 111651	BCBNT514-06	EF080074
Artibeus gnomus	ROM 113582	BCBNT637-06	EF080075
Artibeus gnomus	ROM 114664	BCBNT993-06	EF080076
Artibeus gnomus	ROM 114730	BCBNC022-06	EF080077
Artibeus gnomus	ROM 109013	BCBNT351-06	EF080078
Artibeus gnomus	ROM 108992	BCBNT364-06	EF080079
Artibeus gnomus	ROM 100261	BCBN296-05	EF080080
Artibeus gnomus	ROM 100309	BCBN302-05	EF080081
Artibeus gnomus	ROM 100311	BCBN303-05	EF080082
Artibeus gnomus	ROM 117564	ABSMS402-06	EU096559
Artibeus gnomus	ROM 117301	ABSMS139-06	EU096560
Artibeus gnomus	ROM 117470	ABSMS308-06	EU096561
Artibeus gnomus	ROM 117578	ABSMS416-06	EU096562
Artibeus gnomus	ROM 113905	BCBNT734-06	JF447489
Artibeus gnomus	ROM 113904	BCBNT733-06	JF447490
Artibeus gnomus	ROM 116996	ABSRA407-06	JF447491
Artibeus gnomus	ROM 107894	BCBNT193-06	JF447777
Artibeus gnomus	ROM 116649	ABGYG507-06	JF447934
Artibeus gnomus	ROM 113720	ABGYF164-06	JF447935
Artibeus gnomus	ROM 116597	ABGYG460-06	JF447936
Artibeus gnomus	ROM 116559	ABGYG426-06	JF447937
Artibeus gnomus	ROM 116565	ABGYG430-06	JF447938
Artibeus gnomus	ROM 116648	ABGYG506-06	JF447939
Artibeus gnomus	ROM 105126	BCBN774-05	JF448547
Artibeus gnomus	ROM 105919	BCBN952-05	JF448548
Artibeus gnomus	ROM 105896	BCBN947-05	JF448549
Artibeus gnomus	ROM 105502	BCBN837-05	JF448550
Artibeus gnomus	ROM 105501	BCBN836-05	JF448551
Artibeus gnomus	ROM 104036	ABECA052-06	JF448552
Artibeus gnomus	ROM 105559	ABECA529-06	JF448553
Artibeus gnomus	ROM 106121	ABECA938-06	JF448554
Artibeus gnomus	ROM 105761	ABECA701-06	JF448555
Artibeus gnomus	ROM 104004	ABECA022-06	JF448556
Artibeus gnomus	ROM 105680	ABECA634-06	JF448557
Artibeus gnomus	ROM 104005	ABECA023-06	JF448558
Artibeus gnomus	ROM 105129	ABECA261-06	JF448559
Artibeus gnomus	ROM 105175	ABECA303-06	JF448560
Artibeus gnomus	ROM 105340	ABECA439-06	JF448561
Artibeus gnomus	ROM 105139	ABECA271-06	JF448562
Artibeus gnomus	ROM 106025	ABECA850-06	JF448563
Artibeus gnomus	ROM 106026	ABECA851-06	JF448564
Artibeus gnomus	ROM 104486	ABECA173-06	JF448565
Artibeus gnomus	ROM 104437	ABECA139-06	JF448566
Artibeus gnomus	ROM 105350	ABECA446-06	JF448567
Artibeus gnomus	ROM 104438	ABECA140-06	JF448568
Artibeus gnomus	ROM 105189	ABECA312-06	JF448569
Artibeus gnomus	ROM 108657	BCBNT310-06	JF452420
Artibeus gnomus	ROM 116572	ABGYG437-06	JF452421
Artibeus gnomus	ROM 116720	ABGYG566-06	JF452422
Artibeus gnomus	ROM 113793	ABGYF222-06	JF452423
Artibeus gnomus	ROM 113806	ABGYF231-06	JF452424
Artibeus gnomus	ROM 111551	ABGYE108-06	JF452425
Artibeus gnomus	ROM 111686	ABGYE238-06	JF452426
Artibeus gnomus	ROM 111739	ABGYE290-06	JF452427
Artibeus gnomus	ROM 111626	ABGYE183-06	JF452428
Artibeus gnomus	ROM 111600	ABGYE157-06	JF452429
Artibeus gnomus	ROM 111843	ABGYE391-06	JF452430
Artibeus gnomus	ROM 111830	ABGYE378-06	JF452431
Artibeus gnomus	ROM 111723	ABGYE274-06	JF452432
Artibeus gnomus	ROM 111873	ABGYE417-06	JF452433
Artibeus gnomus	ROM 112063	ABGYE586-06	JF452434
Artibeus gnomus	ROM 113426	ABGYE820-06	JF452435
Artibeus gnomus	ROM 111599	ABGYE156-06	JF452436
Artibeus gnomus	ROM 111829	ABGYE377-06	JF452437
Artibeus gnomus	ROM 111919	ABGYE455-06	JF452438
Artibeus gnomus	ROM 111668	ABGYE220-06	JF452439
Artibeus gnomus	ROM 111892	ABGYE433-06	JF452440
Artibeus gnomus	ROM 111640	ABGYE194-06	JF452441
Artibeus gnomus	ROM 111918	ABGYE454-06	JF452442
Artibeus gnomus	ROM 112602	ABGYE675-06	JF452443
Artibeus gnomus	ROM 111667	ABGYE219-06	JF452444
Artibeus gnomus	ROM 111760	ABGYE310-06	JF452445
Artibeus gnomus	ROM 111917	ABGYE453-06	JF452446
Artibeus gnomus	ROM 111916	ABGYE452-06	JF452447
Artibeus gnomus	ROM 113405	ABGYE803-06	JF452448
Artibeus gnomus	ROM 111678	ABGYE230-06	JF452449
Artibeus gnomus	ROM 111771	ABGYE321-06	JF452450
Artibeus gnomus	ROM 111704	ABGYE255-06	JF452451
Artibeus gnomus	ROM 111717	ABGYE268-06	JF452452
Artibeus gnomus	ROM 112001	ABGYE528-06	JF452453
Artibeus gnomus	ROM 112000	ABGYE527-06	JF452454
Artibeus gnomus	ROM 111688	ABGYE240-06	JF452455
Artibeus gnomus	ROM 111687	ABGYE239-06	JF452456
Artibeus gnomus	ROM 111617	ABGYE174-06	JF452457
Artibeus gnomus	ROM 111924	ABGYE460-06	JF452458
Artibeus gnomus	ROM 111526	ABGYE083-06	JF452459
Artibeus gnomus	ROM 111831	ABGYE379-06	JF452460
Artibeus gnomus	ROM 111751	ABGYE301-06	JF452461
Artibeus gnomus	ROM 111724	ABGYE275-06	JF452462
Artibeus gnomus	ROM 112586	ABGYE665-06	JF452463
Artibeus gnomus	ROM 113476	ABGYE860-06	JF452464
Artibeus gnomus	ROM 108386	ABGYD089-06	JF452465
Artibeus gnomus	ROM 108385	ABGYD088-06	JF452466
Artibeus gnomus	ROM 108703	ABGYD360-06	JF452467
Artibeus gnomus	ROM 108384	ABGYD087-06	JF452468
Artibeus gnomus	ROM 109076	ABGYD665-06	JF452469
Artibeus gnomus	ROM 108565	ABGYD233-06	JF452470
Artibeus gnomus	ROM 109144	ABGYD728-06	JF452471
Artibeus gnomus	ROM 108879	ABGYD521-06	JF452472
Artibeus gnomus	ROM 108543	ABGYD212-06	JF452473
Artibeus gnomus	ROM 108542	ABGYD211-06	JF452474
Artibeus gnomus	ROM 108441	ABGYD138-06	JF452475
Artibeus gnomus	ROM 108567	ABGYD235-06	JF452476
Artibeus gnomus	ROM 108566	ABGYD234-06	JF452477
Artibeus gnomus	ROM 98863	ABGYA453-06	JF452478
Artibeus gnomus	ROM 98055	ABGYA187-06	JF452479
Artibeus gnomus	ROM 98749	ABGYA349-06	JF452480
Artibeus gnomus	ROM 98212	ABGYA293-06	JF452481
Artibeus gnomus	ROM 98874	ABGYA464-06	JF452482
Artibeus gnomus	ROM 100374	ABGYA670-06	JF452483
Artibeus gnomus	ROM 98918	ABGYA507-06	JF452484
Artibeus gnomus	ROM 100911	ABGYA847-06	JF452485
Artibeus gnomus	ROM 101080	ABGYB102-06	JF452486
Artibeus gnomus	ROM 102980	ABGYB276-06	JF452487
Artibeus gnomus	ROM 104734	ABGYB889-06	JF452488
Artibeus gnomus	ROM 103533	ABGYB765-06	JF452489
Artibeus gnomus	ROM 103535	ABGYB767-06	JF452490
Artibeus gnomus	ROM 104714	ABGYB870-06	JF452491
Artibeus gnomus	ROM 102964	ABGYB260-06	JF452492
Artibeus gnomus	ROM 104751	ABGYB906-06	JF452493
Artibeus gnomus	ROM 103539	ABGYB771-06	JF452494
Artibeus gnomus	ROM 102899	ABGYB197-06	JF452495
Artibeus gnomus	ROM 103076	ABGYB369-06	JF452496
Artibeus gnomus	ROM 104760	ABGYB915-06	JF452497
Artibeus gnomus	ROM 101117	ABGYB135-06	JF452498
Artibeus gnomus	ROM 107176	ABGYC361-06	JF452499
Artibeus gnomus	ROM 107422	ABGYC574-06	JF452500
Artibeus gnomus	ROM 107186	ABGYC370-06	JF452501
Artibeus gnomus	ROM 107423	ABGYC575-06	JF452502
Artibeus gnomus	ROM 108141	ABGYC740-06	JF452503
Artibeus gnomus	ROM 107383	ABGYC544-06	JF452504
Artibeus gnomus	ROM 106793	ABGYC240-06	JF452505
Artibeus gnomus	ROM 108221	ABGYC818-06	JF452506
Artibeus gnomus	ROM 107312	ABGYC479-06	JF452507
Artibeus gnomus	ROM 107432	ABGYC583-06	JF452508
Artibeus gnomus	ROM 107197	ABGYC380-06	JF452509
Artibeus gnomus	ROM 106620	ABGYC110-06	JF452510
Artibeus gnomus	ROM 107164	ABGYC352-06	JF452511
Artibeus gnomus	ROM 108092	ABGYC693-06	JF452512
Artibeus gnomus	ROM 107340	ABGYC505-06	JF452513
Artibeus gnomus	ROM 107448	ABGYC592-06	JF452514
Artibeus gnomus	ROM 104792	ABGYC015-06	JF452515
Artibeus gnomus	ROM 107450	ABGYC594-06	JF452516
Artibeus gnomus	ROM 107366	ABGYC528-06	JF452517
Artibeus gnomus	ROM 107339	ABGYC504-06	JF452518
Artibeus gnomus	ROM 107175	ABGYC360-06	JF452519
Artibeus gnomus	ROM 107222	ABGYC403-06	JF452520
Artibeus intermedius	ROM 101263	BCBN392-05	JF446451
Artibeus intermedius	ROM 101262	BCBN391-05	JF446452
Artibeus intermedius	ROM 101235	BCBN381-05	JF446453
Artibeus intermedius	ROM 99561	BCBN259-05	JF446616
Artibeus intermedius	ROM 99562	BCBN260-05	JF446617
Artibeus intermedius	ROM 99575	BCBN210-05	JF446618
Artibeus intermedius	ROM 99577	BCBN212-05	JF446619
Artibeus intermedius	ROM 99576	BCBN211-05	JF446620
Artibeus intermedius	ROM 99569	ABCSA431-06	JF446621
Artibeus intermedius	ROM 99574	ABCSA436-06	JF446622
Artibeus intermedius	ROM 96963	ABMXC453-06	JF446940
Artibeus intermedius	ROM 97487	ABMXC555-06	JF446941
Artibeus intermedius	ROM 96513	ABMXC316-06	JF446942
Artibeus intermedius	ROM 97721	ABMXC622-06	JF446943
Artibeus intermedius	ROM 96962	ABMXC452-06	JF446944
Artibeus intermedius	ROM 97485	ABMXC554-06	JF446945
Artibeus intermedius	ROM 96512	ABMXC315-06	JF446946
Artibeus intermedius	ROM 97421	ABMXC505-06	JF446947
Artibeus intermedius	ROM 97720	ABMXC621-06	JF446948
Artibeus intermedius	ROM 96961	ABMXC451-06	JF446949
Artibeus intermedius	ROM 96511	ABMXC314-06	JF446950
Artibeus intermedius	ROM 96937	ABMXC449-06	JF446951
Artibeus intermedius	ROM 96936	ABMXC448-06	JF446952
Artibeus intermedius	ROM 96935	ABMXC447-06	JF446953
Artibeus intermedius	ROM 97044	ABMXC481-06	JF446954
Artibeus intermedius	ROM 96934	ABMXC446-06	JF446955
Artibeus intermedius	ROM 95618	ABMXB734-06	JF446956
Artibeus intermedius	ROM 95730	ABMXB768-06	JF446957
Artibeus intermedius	ROM 95345	ABMXB656-06	JF446958
Artibeus intermedius	ROM 95342	ABMXB653-06	JF446959
Artibeus intermedius	ROM 95341	ABMXB652-06	JF446960
Artibeus intermedius	ROM 95692	ABMXB754-06	JF446961
Artibeus intermedius	ROM 95690	ABMXB752-06	JF446962
Artibeus intermedius	ROM 95687	ABMXB749-06	JF446963
Artibeus intermedius	ROM 95276	ABMXB647-06	JF446964
Artibeus intermedius	ROM 95686	ABMXB748-06	JF446965
Artibeus intermedius	ROM 95729	ABMXB767-06	JF446966
Artibeus intermedius	ROM 95488	ABMXB714-06	JF446967
Artibeus intermedius	ROM 95487	ABMXB713-06	JF446968
Artibeus intermedius	ROM 95485	ABMXB711-06	JF446969
Artibeus intermedius	ROM 95483	ABMXB709-06	JF446970
Artibeus intermedius	ROM 95380	ABMXB674-06	JF446971
Artibeus intermedius	ROM 95481	ABMXB707-06	JF446972
Artibeus intermedius	ROM 95379	ABMXB673-06	JF446973
Artibeus intermedius	ROM FN29169	ABMXB672-06	JF446974
Artibeus intermedius	ROM 95476	ABMXB706-06	JF446975
Artibeus intermedius	ROM FN29168	ABMXB671-06	JF446976
Artibeus intermedius	ROM 95735	ABMXB773-06	JF446977
Artibeus intermedius	ROM 95475	ABMXB705-06	JF446978
Artibeus intermedius	ROM 95376	ABMXB670-06	JF446979
Artibeus intermedius	ROM 95734	ABMXB772-06	JF446980
Artibeus intermedius	ROM 95371	ABMXB669-06	JF446981
Artibeus intermedius	ROM 95733	ABMXB771-06	JF446982
Artibeus intermedius	ROM 95644	ABMXB736-06	JF446983
Artibeus intermedius	ROM 95732	ABMXB770-06	JF446984
Artibeus intermedius	ROM 95619	ABMXB735-06	JF446985
Artibeus intermedius	ROM 95731	ABMXB769-06	JF446986
Artibeus intermedius	ROM 95728	ABMXB766-06	JF446987
Artibeus intermedius	ROM 95571	ABMXB731-06	JF446988
Artibeus intermedius	ROM 97383	ABMXC440-06	JF446989
Artibeus intermedius	ROM 96369	ABMXC270-06	JF446990
Artibeus intermedius	ROM 96366	ABMXC267-06	JF446991
Artibeus intermedius	ROM 97043	ABMXC480-06	JF446992
Artibeus intermedius	ROM 96929	ABMXC445-06	JF446993
Artibeus intermedius	ROM 97475	ABMXC547-06	JF446994
Artibeus intermedius	ROM 97042	ABMXC479-06	JF446995
Artibeus intermedius	ROM 97474	ABMXC546-06	JF446996
Artibeus intermedius	ROM 97041	ABMXC478-06	JF446997
Artibeus intermedius	ROM 97473	ABMXC545-06	JF446998
Artibeus intermedius	ROM 97040	ABMXC477-06	JF446999
Artibeus intermedius	ROM 97472	ABMXC544-06	JF447000
Artibeus intermedius	ROM 97039	ABMXC476-06	JF447001
Artibeus intermedius	ROM 97385	ABMXC441-06	JF447002
Artibeus intermedius	ROM 97471	ABMXC543-06	JF447003
Artibeus intermedius	ROM 97038	ABMXC475-06	JF447004
Artibeus intermedius	ROM 96365	ABMXC266-06	JF447005
Artibeus intermedius	ROM 97000	ABMXC469-06	JF447006
Artibeus intermedius	ROM 97418	ABMXC502-06	JF447007
Artibeus intermedius	ROM 97470	ABMXC542-06	JF447008
Artibeus intermedius	ROM 96360	ABMXC263-06	JF447009
Artibeus intermedius	ROM 96359	ABMXC262-06	JF447010
Artibeus intermedius	ROM 97037	ABMXC474-06	JF447011
Artibeus intermedius	ROM 97410	ABMXC498-06	JF447012
Artibeus intermedius	ROM FN30173	ABMXC260-06	JF447013
Artibeus intermedius	ROM 96992	ABMXC464-06	JF447014
Artibeus intermedius	ROM 97382	ABMXC439-06	JF447015
Artibeus intermedius	ROM 96991	ABMXC463-06	JF447016
Artibeus intermedius	ROM 96990	ABMXC462-06	JF447017
Artibeus intermedius	ROM 96368	ABMXC269-06	JF447018
Artibeus intermedius	ROM 96989	ABMXC461-06	JF447019
Artibeus intermedius	ROM 97422	ABMXC506-06	JF447020
Artibeus intermedius	ROM 97729	ABMXC626-06	JF447021
Artibeus intermedius	ROM 96367	ABMXC268-06	JF447022
Artibeus intermedius	ROM 97724	ABMXC625-06	JF447023
Artibeus intermedius	ROM 96965	ABMXC455-06	JF447024
Artibeus intermedius	ROM 97723	ABMXC624-06	JF447025
Artibeus intermedius	ROM 96964	ABMXC454-06	JF447026
Artibeus intermedius	ROM 96515	ABMXC318-06	JF447027
Artibeus intermedius	ROM 96514	ABMXC317-06	JF447028
Artibeus intermedius	ROM 97722	ABMXC623-06	JF447029
Artibeus intermedius	ROM 96960	BCBN469-05	JF447030
Artibeus intermedius	ROM 96958	BCBN467-05	JF447031
Artibeus intermedius	ROM 96959	BCBN468-05	JF447032
Artibeus intermedius	ROM 97677	ABMXC646-06	JF447033
Artibeus intermedius	ROM 97676	ABMXC645-06	JF447034
Artibeus intermedius	ROM 96243	ABMXC220-06	JF447035
Artibeus intermedius	ROM 96242	ABMXC219-06	JF447036
Artibeus intermedius	ROM 97423	ABMXC507-06	JF447940
Artibeus intermedius	ROM 95736	ABMXB774-06	JF447941
Artibeus intermedius	ROM 96988	BCBN471-05	JF447942
Artibeus intermedius	ROM 96987	BCBN470-05	JF447943
Artibeus jamaicensis	ROM 101345	BCBN428-05	JF446454
Artibeus jamaicensis	ROM 101297	BCBN405-05	JF446455
Artibeus jamaicensis	ROM 101234	BCBN380-05	JF446456
Artibeus jamaicensis	ROM 101295	BCBN403-05	JF446457
Artibeus jamaicensis	ROM 101298	ABCSA724-06	JF446458
Artibeus jamaicensis	ROM 101322	ABCSA737-06	JF446459
Artibeus jamaicensis	ROM 101323	ABCSA738-06	JF446460
Artibeus jamaicensis	ROM 101324	ABCSA739-06	JF446461
Artibeus jamaicensis	ROM 101325	ABCSA740-06	JF446462
Artibeus jamaicensis	ROM 101326	ABCSA741-06	JF446463
Artibeus jamaicensis	ROM 101346	ABCSA749-06	JF446464
Artibeus jamaicensis	ROM 108316	BCBNT438-06	JF446569
Artibeus jamaicensis	ROM 108329	BCBNT451-06	JF446570
Artibeus jamaicensis	ROM 108328	BCBNT450-06	JF446571
Artibeus jamaicensis	ROM F44062	ABSCA142-06	JF446572
Artibeus jamaicensis	ROM 98401	ABCSA154-06	JF446623
Artibeus jamaicensis	ROM FN31485	ABCSA220-06	JF446624
Artibeus jamaicensis	ROM 98497	ABCSA221-06	JF446625
Artibeus jamaicensis	ROM 98498	ABCSA222-06	JF446626
Artibeus jamaicensis	ROM 98499	ABCSA223-06	JF446627
Artibeus jamaicensis	ROM 99552	BCBN255-05	JF446628
Artibeus jamaicensis	ROM 99261	BCBN189-05	JF446629
Artibeus jamaicensis	ROM 99262	BCBN190-05	JF446630
Artibeus jamaicensis	ROM 99553	BCBN256-05	JF446631
Artibeus jamaicensis	ROM 99260	BCBN188-05	JF446632
Artibeus jamaicensis	ROM 99330	ABCSA348-06	JF446633
Artibeus jamaicensis	ROM 99385	ABCSA373-06	JF446634
Artibeus jamaicensis	ROM 99263	ABCSA288-06	JF446635
Artibeus jamaicensis	ROM 99264	ABCSA289-06	JF446636
Artibeus jamaicensis	ROM 99458	ABCSA475-06	JF446637
Artibeus jamaicensis	ROM 99459	ABCSA476-06	JF446638
Artibeus jamaicensis	ROM 99460	ABCSA477-06	JF446639
Artibeus jamaicensis	ROM 99461	ABCSA478-06	JF446640
Artibeus jamaicensis	ROM 99462	ABCSA479-06	JF446641
Artibeus jamaicensis	ROM 99463	ABCSA480-06	JF446642
Artibeus jamaicensis	ROM 99551	ABCSA539-06	JF446643
Artibeus jamaicensis	ROM 99554	ABCSA540-06	JF446644
Artibeus jamaicensis	ROM 99555	ABCSA541-06	JF446645
Artibeus jamaicensis	ROM 99278	ABCSA302-06	JF446646
Artibeus jamaicensis	ROM 99279	ABCSA303-06	JF446647
Artibeus jamaicensis	ROM 99280	ABCSA304-06	JF446648
Artibeus jamaicensis	ROM 97380	ABMXC437-06	JF447037
Artibeus jamaicensis	ROM 97381	ABMXC438-06	JF447038
Artibeus jamaicensis	ROM 95617	ABMXB733-06	JF447039
Artibeus jamaicensis	ROM ASK379	ABMXA229-06	JF447040
Artibeus jamaicensis	ROM FN32775	ABMXA969-06	JF447041
Artibeus jamaicensis	ROM FN30470	ABMXA782-06	JF447042
Artibeus jamaicensis	ROM FN30477	ABMXA788-06	JF447043
Artibeus jamaicensis	ROM FN30478	ABMXA789-06	JF447044
Artibeus jamaicensis	ROM FN30481	ABMXA792-06	JF447045
Artibeus jamaicensis	ROM FN30482	ABMXA793-06	JF447046
Artibeus jamaicensis	ROM FN30483	ABMXA794-06	JF447047
Artibeus jamaicensis	ROM FN30484	ABMXA795-06	JF447048
Artibeus jamaicensis	ROM FN30527	ABMXA817-06	JF447049
Artibeus jamaicensis	ROM FN30615	ABMXA868-06	JF447050
Artibeus jamaicensis	ROM FN30616	ABMXA869-06	JF447051
Artibeus jamaicensis	ROM FN30617	ABMXA870-06	JF447052
Artibeus jamaicensis	ROM FN30619	ABMXA872-06	JF447053
Artibeus jamaicensis	ROM FN30620	ABMXA873-06	JF447054
Artibeus jamaicensis	ROM FN30621	ABMXA874-06	JF447055
Artibeus jamaicensis	ROM FN30622	ABMXA875-06	JF447056
Artibeus jamaicensis	ROM 97483	BCBN496-05	JF447057
Artibeus jamaicensis	ROM 97486	BCBN497-05	JF447058
Artibeus jamaicensis	ROM 97482	BCBN495-05	JF447059
Artibeus jamaicensis	ROM 96299	ABMXC231-06	JF447060
Artibeus jamaicensis	ROM 96352	ABMXC255-06	JF447061
Artibeus jamaicensis	ROM 96353	ABMXC256-06	JF447062
Artibeus jamaicensis	ROM 96354	ABMXC257-06	JF447063
Artibeus jamaicensis	ROM 96355	ABMXC258-06	JF447064
Artibeus jamaicensis	ROM 96356	ABMXC259-06	JF447065
Artibeus jamaicensis	ROM 97417	ABMXC501-06	JF447066
Artibeus jamaicensis	ROM 97420	ABMXC504-06	JF447067
Artibeus jamaicensis	ROM 97424	ABMXC508-06	JF447068
Artibeus jamaicensis	ROM 97425	ABMXC509-06	JF447069
Artibeus jamaicensis	ROM 97465	ABMXC537-06	JF447070
Artibeus jamaicensis	ROM 97466	ABMXC538-06	JF447071
Artibeus jamaicensis	ROM 97467	ABMXC539-06	JF447072
Artibeus jamaicensis	ROM 97468	ABMXC540-06	JF447073
Artibeus jamaicensis	ROM 97469	ABMXC541-06	JF447074
Artibeus jamaicensis	ROM 104220	BCBN620-05	JF447341
Artibeus jamaicensis	ROM 104206	ABSCA036-06	JF447342
Artibeus jamaicensis	ROM F38189	ABSCA105-06	JF447343
Artibeus jamaicensis	ROM 104362	ABSCA121-06	JF447344
Artibeus jamaicensis	ROM 104363	ABSCA122-06	JF447345
Artibeus jamaicensis	ROM 104317	BCBN684-05	JF447346
Artibeus jamaicensis	ROM 104327	ABSCA100-06	JF447347
Artibeus jamaicensis	ROM 104251	BCBN640-05	JF447348
Artibeus jamaicensis	ROM 104250	BCBN639-05	JF447349
Artibeus jamaicensis	ROM 104252	ABSCA060-06	JF447350
Artibeus jamaicensis	ROM FN30611	ABMXA864-06	JF447944
Artibeus jamaicensis	ROM 97481	BCBN494-05	JF447945
Artibeus lituratus	ROM 108989	BCBNT362-06	EF080083
Artibeus lituratus	ROM 109002	BCBNT366-06	EF080084
Artibeus lituratus	ROM 109261	BCBNT394-06	EF080085
Artibeus lituratus	ROM 109262	BCBNT395-06	EF080086
Artibeus lituratus	ROM 109267	BCBNT396-06	EF080087
Artibeus lituratus	ROM 109287	BCBNT397-06	EF080088
Artibeus lituratus	ROM 109288	BCBNT398-06	EF080089
Artibeus lituratus	ROM 97848	BCBN117-05	EF080090
Artibeus lituratus	ROM 97857	BCBN121-05	EF080091
Artibeus lituratus	ROM 107072	BCBNT084-06	EF080092
Artibeus lituratus	ROM 107080	BCBNT088-06	EF080093
Artibeus lituratus	ROM 107092	BCBNT092-06	EF080094
Artibeus lituratus	ROM 107093	BCBNT093-06	EF080095
Artibeus lituratus	ROM 107109	BCBNT099-06	EF080096
Artibeus lituratus	ROM 111874	BCBNT522-06	EF080097
Artibeus lituratus	ROM 113566	BCBNT629-06	EF080098
Artibeus lituratus	ROM 113583	BCBNT638-06	EF080099
Artibeus lituratus	ROM 113590	BCBNT640-06	EF080100
Artibeus lituratus	ROM 113591	BCBNT641-06	EF080101
Artibeus lituratus	ROM 113604	BCBNT645-06	EF080102
Artibeus lituratus	ROM 108986	BCBNT359-06	EF080103
Artibeus lituratus	ROM 108987	BCBNT360-06	EF080104
Artibeus lituratus	ROM 108988	BCBNT361-06	EF080105
Artibeus lituratus	ROM 117262	ABSMS100-06	EU096563
Artibeus lituratus	ROM 117448	ABSMS286-06	EU096564
Artibeus lituratus	ROM 117251	ABSMS089-06	EU096565
Artibeus lituratus	ROM 117546	ABSMS384-06	EU096566
Artibeus lituratus	ROM 117372	ABSMS210-06	EU096567
Artibeus lituratus	ROM 117393	ABSMS231-06	EU096568
Artibeus lituratus	ROM 117392	ABSMS230-06	EU096569
Artibeus lituratus	ROM 117553	ABSMS391-06	EU096570
Artibeus lituratus	ROM 117486	ABSMS324-06	EU096571
Artibeus lituratus	ROM 117464	ABSMS302-06	EU096572
Artibeus lituratus	ROM 117506	ABSMS344-06	EU096573
Artibeus lituratus	ROM 117501	ABSMS339-06	EU096574
Artibeus lituratus	ROM 117515	ABSMS353-06	EU096575
Artibeus lituratus	ROM 117518	ABSMS356-06	EU096576
Artibeus lituratus	ROM 117533	ABSMS371-06	EU096577
Artibeus lituratus	ROM 117399	ABSMS237-06	EU096578
Artibeus lituratus	ROM 117407	ABSMS245-06	EU096579
Artibeus lituratus	ROM 117386	ABSMS224-06	EU096580
Artibeus lituratus	ROM 117447	ABSMS285-06	EU096581
Artibeus lituratus	ROM 117224	ABSMS062-06	EU096582
Artibeus lituratus	ROM 117203	ABSMS041-06	EU096583
Artibeus lituratus	ROM 111120	ABSA088-06	JF446313
Artibeus lituratus	ROM 111121	ABSA089-06	JF446314
Artibeus lituratus	ROM 111122	ABSA090-06	JF446315
Artibeus lituratus	ROM 111123	ABSA091-06	JF446316
Artibeus lituratus	ROM 111124	ABSA092-06	JF446317
Artibeus lituratus	ROM 111126	ABSA094-06	JF446318
Artibeus lituratus	ROM 111128	ABSA096-06	JF446319
Artibeus lituratus	ROM 111135	ABSA098-06	JF446320
Artibeus lituratus	ROM 111136	ABSA099-06	JF446321
Artibeus lituratus	ROM 111143	ABSA103-06	JF446322
Artibeus lituratus	ROM 111144	ABSA104-06	JF446323
Artibeus lituratus	ROM 111145	ABSA105-06	JF446324
Artibeus lituratus	ROM 111147	ABSA107-06	JF446325
Artibeus lituratus	ROM 111151	ABSA108-06	JF446326
Artibeus lituratus	ROM 111153	ABSA109-06	JF446327
Artibeus lituratus	ROM 111155	ABSA110-06	JF446328
Artibeus lituratus	ROM 111158	ABSA112-06	JF446329
Artibeus lituratus	ROM 111159	ABSA113-06	JF446330
Artibeus lituratus	ROM 111161	ABSA114-06	JF446331
Artibeus lituratus	ROM 111165	ABSA117-06	JF446332
Artibeus lituratus	ROM 111166	ABSA118-06	JF446333
Artibeus lituratus	ROM 111167	ABSA119-06	JF446334
Artibeus lituratus	ROM 111102	BCBNT485-06	JF446335
Artibeus lituratus	ROM 111101	BCBNT484-06	JF446336
Artibeus lituratus	ROM 111100	BCBNT483-06	JF446337
Artibeus lituratus	ROM 111104	BCBNT487-06	JF446338
Artibeus lituratus	ROM 111098	BCBNT481-06	JF446339
Artibeus lituratus	ROM 111077	ABSA063-06	JF446340
Artibeus lituratus	ROM 111089	ABSA071-06	JF446341
Artibeus lituratus	ROM 111090	ABSA072-06	JF446342
Artibeus lituratus	ROM 111091	ABSA073-06	JF446343
Artibeus lituratus	ROM 111093	ABSA075-06	JF446344
Artibeus lituratus	ROM 111107	ABSA079-06	JF446345
Artibeus lituratus	ROM 111108	ABSA080-06	JF446346
Artibeus lituratus	ROM 111109	ABSA081-06	JF446347
Artibeus lituratus	ROM 111116	ABSA084-06	JF446348
Artibeus lituratus	ROM 111117	ABSA085-06	JF446349
Artibeus lituratus	ROM 111118	ABSA086-06	JF446350
Artibeus lituratus	ROM 111119	ABSA087-06	JF446351
Artibeus lituratus	ROM 108294	BCBNT414-06	JF446573
Artibeus lituratus	ROM F44067	ABSCA143-06	JF446574
Artibeus lituratus	ROM 99521	ABCSA510-06	JF446649
Artibeus lituratus	ROM 99524	ABCSA512-06	JF446650
Artibeus lituratus	ROM 99525	ABCSA513-06	JF446651
Artibeus lituratus	ROM 99276	ABCSA300-06	JF446652
Artibeus lituratus	ROM 99277	ABCSA301-06	JF446653
Artibeus lituratus	ROM 99326	ABCSA344-06	JF446654
Artibeus lituratus	ROM 99327	ABCSA345-06	JF446655
Artibeus lituratus	ROM 99328	ABCSA346-06	JF446656
Artibeus lituratus	ROM 99329	ABCSA347-06	JF446657
Artibeus lituratus	ROM 99568	ABCSA430-06	JF446658
Artibeus lituratus	ROM 99570	ABCSA432-06	JF446659
Artibeus lituratus	ROM 99567	BCBN263-05	JF446660
Artibeus lituratus	ROM 99566	BCBN262-05	JF446661
Artibeus lituratus	ROM 99563	BCBN261-05	JF446662
Artibeus lituratus	ROM 99559	BCBN257-05	JF446663
Artibeus lituratus	ROM 99560	BCBN258-05	JF446664
Artibeus lituratus	ROM 99798	ABCSA583-06	JF446665
Artibeus lituratus	ROM FN31489	ABCSA224-06	JF446666
Artibeus lituratus	ROM 98501	ABCSA225-06	JF446667
Artibeus lituratus	ROM 98502	ABCSA226-06	JF446668
Artibeus lituratus	ROM 98503	ABCSA227-06	JF446669
Artibeus lituratus	ROM 99571	ABCSA433-06	JF446670
Artibeus lituratus	ROM 99572	ABCSA434-06	JF446671
Artibeus lituratus	ROM 99573	ABCSA435-06	JF446672
Artibeus lituratus	ROM 99578	ABCSA437-06	JF446673
Artibeus lituratus	ROM 99579	ABCSA438-06	JF446674
Artibeus lituratus	ROM 99224	ABCSA263-06	JF446675
Artibeus lituratus	ROM 99626	ABCSA467-06	JF446676
Artibeus lituratus	ROM 99627	ABCSA468-06	JF446677
Artibeus lituratus	ROM 99628	ABCSA469-06	JF446678
Artibeus lituratus	ROM 99520	ABCSA509-06	JF446679
Artibeus lituratus	ROM FN30612	ABMXA865-06	JF447075
Artibeus lituratus	ROM FN30613	ABMXA866-06	JF447076
Artibeus lituratus	ROM FN30614	ABMXA867-06	JF447077
Artibeus lituratus	ROM FN30646	ABMXA883-06	JF447078
Artibeus lituratus	ROM FN30647	ABMXA884-06	JF447079
Artibeus lituratus	ROM FN30648	ABMXA885-06	JF447080
Artibeus lituratus	ROM 97523	BCBN510-05	JF447081
Artibeus lituratus	ROM 97488	BCBN498-05	JF447082
Artibeus lituratus	ROM 97489	BCBN499-05	JF447083
Artibeus lituratus	ROM 97007	BCBN473-05	JF447084
Artibeus lituratus	ROM 96300	ABMXC232-06	JF447085
Artibeus lituratus	ROM 96361	ABMXC264-06	JF447086
Artibeus lituratus	ROM 97008	ABMXC472-06	JF447087
Artibeus lituratus	ROM 97476	ABMXC548-06	JF447088
Artibeus lituratus	ROM 97477	ABMXC549-06	JF447089
Artibeus lituratus	ROM 97478	ABMXC550-06	JF447090
Artibeus lituratus	ROM 97479	ABMXC551-06	JF447091
Artibeus lituratus	ROM 97480	ABMXC552-06	JF447092
Artibeus lituratus	ROM 97524	ABMXC576-06	JF447093
Artibeus lituratus	ROM 95486	ABMXB712-06	JF447094
Artibeus lituratus	ROM FN30649	ABMXA886-06	JF447095
Artibeus lituratus	ROM FN30650	ABMXA887-06	JF447096
Artibeus lituratus	ROM FN30651	ABMXA888-06	JF447097
Artibeus lituratus	ROM FN30652	ABMXA889-06	JF447098
Artibeus lituratus	ROM 95489	ABMXB715-06	JF447099
Artibeus lituratus	ROM 95490	ABMXB716-06	JF447100
Artibeus lituratus	ROM 95277	ABMXB648-06	JF447101
Artibeus lituratus	ROM 95343	ABMXB654-06	JF447102
Artibeus lituratus	ROM FN30557	ABMXA826-06	JF447103
Artibeus lituratus	ROM FN30558	ABMXA827-06	JF447104
Artibeus lituratus	ROM FN30559	ABMXA828-06	JF447105
Artibeus lituratus	ROM FN30560	ABMXA829-06	JF447106
Artibeus lituratus	ROM FN30563	ABMXA830-06	JF447107
Artibeus lituratus	ROM FN30566	ABMXA832-06	JF447108
Artibeus lituratus	ROM FN30567	ABMXA833-06	JF447109
Artibeus lituratus	ROM FN30568	ABMXA834-06	JF447110
Artibeus lituratus	ROM FN30569	ABMXA835-06	JF447111
Artibeus lituratus	ROM FN30570	ABMXA836-06	JF447112
Artibeus lituratus	ROM FN30571	ABMXA837-06	JF447113
Artibeus lituratus	ROM FN30604	ABMXA857-06	JF447114
Artibeus lituratus	ROM FN30605	ABMXA858-06	JF447115
Artibeus lituratus	ROM FN30606	ABMXA859-06	JF447116
Artibeus lituratus	ROM FN30607	ABMXA860-06	JF447117
Artibeus lituratus	ROM FN30608	ABMXA861-06	JF447118
Artibeus lituratus	ROM FN30609	ABMXA862-06	JF447119
Artibeus lituratus	ROM FN30610	ABMXA863-06	JF447120
Artibeus lituratus	ROM 95344	ABMXB655-06	JF447121
Artibeus lituratus	ROM 95474	ABMXB704-06	JF447122
Artibeus lituratus	ROM 95482	ABMXB708-06	JF447123
Artibeus lituratus	ROM 95484	ABMXB710-06	JF447124
Artibeus lituratus	ROM 95570	ABMXB730-06	JF447125
Artibeus lituratus	ROM 95688	ABMXB750-06	JF447126
Artibeus lituratus	ROM 95689	ABMXB751-06	JF447127
Artibeus lituratus	ROM 95691	ABMXB753-06	JF447128
Artibeus lituratus	ROM FN30400	ABMXA743-06	JF447129
Artibeus lituratus	ROM FN30418	ABMXA746-06	JF447130
Artibeus lituratus	ROM FN30419	ABMXA747-06	JF447131
Artibeus lituratus	ROM FN30420	ABMXA748-06	JF447132
Artibeus lituratus	ROM FN30429	ABMXA758-06	JF447133
Artibeus lituratus	ROM FN30475	ABMXA786-06	JF447134
Artibeus lituratus	ROM FN30476	ABMXA787-06	JF447135
Artibeus lituratus	ROM FN30519	ABMXA809-06	JF447136
Artibeus lituratus	ROM FN30520	ABMXA810-06	JF447137
Artibeus lituratus	ROM FN30521	ABMXA811-06	JF447138
Artibeus lituratus	ROM FN30522	ABMXA812-06	JF447139
Artibeus lituratus	ROM FN30524	ABMXA814-06	JF447140
Artibeus lituratus	ROM FN30526	ABMXA816-06	JF447141
Artibeus lituratus	ROM 97678	ABMXC647-06	JF447142
Artibeus lituratus	ROM 97679	ABMXC648-06	JF447143
Artibeus lituratus	ROM 97680	ABMXC649-06	JF447144
Artibeus lituratus	ROM 104336	BCBN693-05	JF447351
Artibeus lituratus	ROM 104354	BCBN705-05	JF447352
Artibeus lituratus	ROM 104254	BCBN642-05	JF447353
Artibeus lituratus	ROM 104253	BCBN641-05	JF447354
Artibeus lituratus	ROM F38092	ABSCA061-06	JF447355
Artibeus lituratus	ROM 113910	BCBNT735-06	JF447492
Artibeus lituratus	ROM 114168	BCBNT827-06	JF447493
Artibeus lituratus	ROM 114198	BCBNT842-06	JF447494
Artibeus lituratus	ROM 113883	BCBNT714-06	JF447495
Artibeus lituratus	ROM 114005	BCBNT778-06	JF447496
Artibeus lituratus	ROM 117111	ABSRA521-06	JF447497
Artibeus lituratus	ROM 117112	ABSRA522-06	JF447498
Artibeus lituratus	ROM 116899	ABSRA310-06	JF447499
Artibeus lituratus	ROM 117045	ABSRA455-06	JF447500
Artibeus lituratus	ROM 117046	ABSRA456-06	JF447501
Artibeus lituratus	ROM 117047	ABSRA457-06	JF447502
Artibeus lituratus	ROM 117062	ABSRA472-06	JF447503
Artibeus lituratus	ROM 117079	ABSRA489-06	JF447504
Artibeus lituratus	ROM 117082	ABSRA492-06	JF447505
Artibeus lituratus	ROM 117100	ABSRA510-06	JF447506
Artibeus lituratus	ROM 116901	ABSRA312-06	JF447507
Artibeus lituratus	ROM 116924	ABSRA335-06	JF447508
Artibeus lituratus	ROM 116925	ABSRA336-06	JF447509
Artibeus lituratus	ROM 116926	ABSRA337-06	JF447510
Artibeus lituratus	ROM 116927	ABSRA338-06	JF447511
Artibeus lituratus	ROM 116945	ABSRA356-06	JF447512
Artibeus lituratus	ROM 116949	ABSRA360-06	JF447513
Artibeus lituratus	ROM 116950	ABSRA361-06	JF447514
Artibeus lituratus	ROM 116951	ABSRA362-06	JF447515
Artibeus lituratus	ROM 116952	ABSRA363-06	JF447516
Artibeus lituratus	ROM 116953	ABSRA364-06	JF447517
Artibeus lituratus	ROM 116954	ABSRA365-06	JF447518
Artibeus lituratus	ROM 116961	ABSRA372-06	JF447519
Artibeus lituratus	ROM 116968	ABSRA379-06	JF447520
Artibeus lituratus	ROM 116969	ABSRA380-06	JF447521
Artibeus lituratus	ROM 116970	ABSRA381-06	JF447522
Artibeus lituratus	ROM 116971	ABSRA382-06	JF447523
Artibeus lituratus	ROM 116972	ABSRA383-06	JF447524
Artibeus lituratus	ROM 116973	ABSRA384-06	JF447525
Artibeus lituratus	ROM 113450	ABGYE838-06	JF447946
Artibeus lituratus	ROM 96999	BCBN472-05	JF447947
Artibeus lituratus	ROM 104014	ABECA033-06	JF448570
Artibeus lituratus	ROM F37265	ABECA131-06	JF448571
Artibeus lituratus	ROM 104429	ABECA132-06	JF448572
Artibeus lituratus	ROM 104431	ABECA133-06	JF448573
Artibeus lituratus	ROM 104432	ABECA134-06	JF448574
Artibeus lituratus	ROM 105201	ABECA321-06	JF448575
Artibeus lituratus	ROM 105202	ABECA322-06	JF448576
Artibeus lituratus	ROM 105203	ABECA323-06	JF448577
Artibeus lituratus	ROM F37530	ABECA328-06	JF448578
Artibeus lituratus	ROM 105212	ABECA329-06	JF448579
Artibeus lituratus	ROM 105213	ABECA330-06	JF448580
Artibeus lituratus	ROM 105500	ABECA477-06	JF448581
Artibeus lituratus	ROM 105507	ABECA483-06	JF448582
Artibeus lituratus	ROM 105508	ABECA484-06	JF448583
Artibeus lituratus	ROM F37740	ABECA485-06	JF448584
Artibeus lituratus	ROM 105509	ABECA486-06	JF448585
Artibeus lituratus	ROM 105528	ABECA500-06	JF448586
Artibeus lituratus	ROM F37999	ABECA683-06	JF448587
Artibeus lituratus	ROM 105744	ABECA684-06	JF448588
Artibeus lituratus	ROM 105891	ABECA744-06	JF448589
Artibeus lituratus	ROM 105183	BCBN787-05	JF448590
Artibeus lituratus	ROM 104430	BCBN737-05	JF448591
Artibeus lituratus	ROM 106013	BCBN970-05	JF448592
Artibeus lituratus	ROM 104408	BCBN727-05	JF448593
Artibeus lituratus	ROM 104015	BCBN571-05	JF448594
Artibeus lituratus	ROM 118739	ABECB077-08	JF448595
Artibeus lituratus	ROM 118735	ABECB073-08	JF448596
Artibeus lituratus	ROM 100953	ABGYA877-06	JF452521
Artibeus lituratus	ROM 100954	ABGYA878-06	JF452522
Artibeus lituratus	ROM 111820	ABGYE370-06	JF452523
Artibeus lituratus	ROM 111875	ABGYE418-06	JF452524
Artibeus lituratus	ROM 111888	ABGYE429-06	JF452525
Artibeus lituratus	ROM 111889	ABGYE430-06	JF452526
Artibeus lituratus	ROM 111890	ABGYE431-06	JF452527
Artibeus lituratus	ROM 111891	ABGYE432-06	JF452528
Artibeus lituratus	ROM 111900	ABGYE439-06	JF452529
Artibeus lituratus	ROM 111901	ABGYE440-06	JF452530
Artibeus lituratus	ROM 111902	ABGYE441-06	JF452531
Artibeus lituratus	ROM 111903	ABGYE442-06	JF452532
Artibeus lituratus	ROM 112090	ABGYE611-06	JF452533
Artibeus lituratus	ROM 112091	ABGYE612-06	JF452534
Artibeus lituratus	ROM 112647	ABGYE712-06	JF452535
Artibeus lituratus	ROM 112648	ABGYE713-06	JF452536
Artibeus lituratus	ROM 112659	ABGYE724-06	JF452537
Artibeus lituratus	ROM 112681	ABGYE738-06	JF452538
Artibeus lituratus	ROM 113361	ABGYE762-06	JF452539
Artibeus lituratus	ROM 113380	ABGYE779-06	JF452540
Artibeus lituratus	ROM 113381	ABGYE781-06	JF452541
Artibeus lituratus	ROM 113382	ABGYE782-06	JF452542
Artibeus lituratus	ROM 113392	ABGYE791-06	JF452543
Artibeus lituratus	ROM 113399	ABGYE797-06	JF452544
Artibeus lituratus	ROM 113400	ABGYE798-06	JF452545
Artibeus lituratus	ROM 113413	ABGYE810-06	JF452546
Artibeus lituratus	ROM 113414	ABGYE811-06	JF452547
Artibeus lituratus	ROM 113423	ABGYE817-06	JF452548
Artibeus lituratus	ROM 113427	ABGYE821-06	JF452549
Artibeus lituratus	ROM 113428	ABGYE822-06	JF452550
Artibeus lituratus	ROM 113480	ABGYE864-06	JF452551
Artibeus lituratus	ROM 108242	ABGYD021-06	JF452552
Artibeus lituratus	ROM 108380	ABGYD083-06	JF452553
Artibeus lituratus	ROM 108381	ABGYD084-06	JF452554
Artibeus lituratus	ROM 108412	ABGYD114-06	JF452555
Artibeus lituratus	ROM 108413	ABGYD115-06	JF452556
Artibeus lituratus	ROM 108875	ABGYD517-06	JF452557
Artibeus lituratus	ROM 108876	ABGYD518-06	JF452558
Artibeus lituratus	ROM 108887	ABGYD529-06	JF452559
Artibeus lituratus	ROM 108888	ABGYD530-06	JF452560
Artibeus lituratus	ROM 108902	ABGYD542-06	JF452561
Artibeus lituratus	ROM 108903	ABGYD543-06	JF452562
Artibeus lituratus	ROM 108935	ABGYD564-06	JF452563
Artibeus lituratus	ROM 108943	ABGYD567-06	JF452564
Artibeus lituratus	ROM 108944	ABGYD568-06	JF452565
Artibeus lituratus	ROM 108945	ABGYD569-06	JF452566
Artibeus lituratus	ROM 109003	ABGYD583-06	JF452567
Artibeus lituratus	ROM 109004	ABGYD584-06	JF452568
Artibeus lituratus	ROM 109010	ABGYD590-06	JF452569
Artibeus lituratus	ROM 109016	ABGYD594-06	JF452570
Artibeus lituratus	ROM 109017	ABGYD595-06	JF452571
Artibeus lituratus	ROM 108975	ABGYD609-06	JF452572
Artibeus lituratus	ROM 108984	ABGYD614-06	JF452573
Artibeus lituratus	ROM 108985	ABGYD615-06	JF452574
Artibeus lituratus	ROM 109027	ABGYD629-06	JF452575
Artibeus lituratus	ROM 109028	ABGYD630-06	JF452576
Artibeus lituratus	ROM 109029	ABGYD631-06	JF452577
Artibeus lituratus	ROM 109099	ABGYD687-06	JF452578
Artibeus lituratus	ROM 109107	ABGYD694-06	JF452579
Artibeus lituratus	ROM 109108	ABGYD695-06	JF452580
Artibeus lituratus	ROM 109113	ABGYD700-06	JF452581
Artibeus lituratus	ROM 109114	ABGYD701-06	JF452582
Artibeus lituratus	ROM 109134	ABGYD719-06	JF452583
Artibeus lituratus	ROM 109135	ABGYD720-06	JF452584
Artibeus lituratus	ROM 108444	ABGYD141-06	JF452585
Artibeus lituratus	ROM 108445	ABGYD142-06	JF452586
Artibeus lituratus	ROM 108449	ABGYD143-06	JF452587
Artibeus lituratus	ROM 108488	ABGYD168-06	JF452588
Artibeus lituratus	ROM 108555	ABGYD224-06	JF452589
Artibeus lituratus	ROM 108556	ABGYD225-06	JF452590
Artibeus lituratus	ROM 108576	ABGYD244-06	JF452591
Artibeus lituratus	ROM 108607	ABGYD271-06	JF452592
Artibeus lituratus	ROM 108608	ABGYD272-06	JF452593
Artibeus lituratus	ROM 108610	ABGYD274-06	JF452594
Artibeus lituratus	ROM 108611	ABGYD275-06	JF452595
Artibeus lituratus	ROM 108612	ABGYD276-06	JF452596
Artibeus lituratus	ROM 108625	ABGYD286-06	JF452597
Artibeus lituratus	ROM 108626	ABGYD287-06	JF452598
Artibeus lituratus	ROM 108627	ABGYD288-06	JF452599
Artibeus lituratus	ROM 108628	ABGYD289-06	JF452600
Artibeus lituratus	ROM 108629	ABGYD290-06	JF452601
Artibeus lituratus	ROM 108642	ABGYD303-06	JF452602
Artibeus lituratus	ROM 108643	ABGYD304-06	JF452603
Artibeus lituratus	ROM 108644	ABGYD305-06	JF452604
Artibeus lituratus	ROM 108645	ABGYD306-06	JF452605
Artibeus lituratus	ROM 108646	ABGYD307-06	JF452606
Artibeus lituratus	ROM 108647	ABGYD308-06	JF452607
Artibeus lituratus	ROM 108660	ABGYD320-06	JF452608
Artibeus lituratus	ROM 108684	ABGYD343-06	JF452609
Artibeus lituratus	ROM 108753	ABGYD407-06	JF452610
Artibeus lituratus	ROM 108754	ABGYD408-06	JF452611
Artibeus lituratus	ROM 108755	ABGYD409-06	JF452612
Artibeus lituratus	ROM 108761	ABGYD414-06	JF452613
Artibeus lituratus	ROM 108777	ABGYD427-06	JF452614
Artibeus lituratus	ROM 108835	ABGYD482-06	JF452615
Artibeus lituratus	ROM 108836	ABGYD483-06	JF452616
Artibeus lituratus	ROM 108851	ABGYD493-06	JF452617
Artibeus lituratus	ROM 108852	ABGYD494-06	JF452618
Artibeus lituratus	ROM 108856	ABGYD498-06	JF452619
Artibeus lituratus	ROM 109159	ABGYD741-06	JF452620
Artibeus lituratus	ROM 109160	ABGYD742-06	JF452621
Artibeus lituratus	ROM 109180	ABGYD760-06	JF452622
Artibeus lituratus	ROM 109192	ABGYD772-06	JF452623
Artibeus lituratus	ROM 109193	ABGYD773-06	JF452624
Artibeus lituratus	ROM 109199	ABGYD778-06	JF452625
Artibeus lituratus	ROM 109209	ABGYD787-06	JF452626
Artibeus lituratus	ROM 109214	ABGYD792-06	JF452627
Artibeus lituratus	ROM 109215	ABGYD793-06	JF452628
Artibeus lituratus	ROM 109216	ABGYD794-06	JF452629
Artibeus lituratus	ROM 104719	ABGYB875-06	JF452630
Artibeus lituratus	ROM 104733	ABGYB888-06	JF452631
Artibeus lituratus	ROM 104744	ABGYB899-06	JF452632
Artibeus lituratus	ROM 104753	ABGYB908-06	JF452633
Artibeus lituratus	ROM 104754	ABGYB909-06	JF452634
Artibeus lituratus	ROM 104773	ABGYB928-06	JF452635
Artibeus lituratus	ROM 104774	ABGYB929-06	JF452636
Artibeus lituratus	ROM 107150	ABGYC338-06	JF452637
Artibeus lituratus	ROM 107184	ABGYC368-06	JF452638
Artibeus lituratus	ROM 107185	ABGYC369-06	JF452639
Artibeus lituratus	ROM 108201	ABGYC802-06	JF452640
Artibeus lituratus	ROM F43240	ABGYC803-06	JF452641
Artibeus lituratus	ROM 108224	ABGYC819-06	JF452642
Artibeus lituratus	ROM F43266	ABGYC820-06	JF452643
Artibeus lituratus	ROM 107223	ABGYC404-06	JF452644
Artibeus lituratus	ROM 107224	ABGYC405-06	JF452645
Artibeus lituratus	ROM 107225	ABGYC406-06	JF452646
Artibeus lituratus	ROM 107249	ABGYC427-06	JF452647
Artibeus lituratus	ROM 107257	ABGYC433-06	JF452648
Artibeus lituratus	ROM 107293	ABGYC463-06	JF452649
Artibeus lituratus	ROM 107294	ABGYC464-06	JF452650
Artibeus lituratus	ROM 107295	ABGYC465-06	JF452651
Artibeus lituratus	ROM 107296	ABGYC466-06	JF452652
Artibeus lituratus	ROM 107297	ABGYC467-06	JF452653
Artibeus lituratus	ROM 107313	ABGYC480-06	JF452654
Artibeus lituratus	ROM 107314	ABGYC481-06	JF452655
Artibeus lituratus	ROM 107315	ABGYC482-06	JF452656
Artibeus lituratus	ROM 107316	ABGYC483-06	JF452657
Artibeus lituratus	ROM 107322	ABGYC489-06	JF452658
Artibeus lituratus	ROM 107323	ABGYC490-06	JF452659
Artibeus lituratus	ROM 107324	ABGYC491-06	JF452660
Artibeus lituratus	ROM 107325	ABGYC492-06	JF452661
Artibeus lituratus	ROM 107326	ABGYC493-06	JF452662
Artibeus lituratus	ROM 107327	ABGYC494-06	JF452663
Artibeus lituratus	ROM 107336	ABGYC501-06	JF452664
Artibeus lituratus	ROM 107337	ABGYC502-06	JF452665
Artibeus lituratus	ROM 107469	ABGYC651-06	JF452666
Artibeus lituratus	ROM 107470	ABGYC652-06	JF452667
Artibeus lituratus	ROM 107473	ABGYC654-06	JF452668
Artibeus lituratus	ROM 108129	ABGYC731-06	JF452669
Artibeus lituratus	ROM 108138	ABGYC737-06	JF452670
Artibeus lituratus	ROM 108163	ABGYC760-06	JF452671
Artibeus lituratus	ROM 108178	ABGYC773-06	JF452672
Artibeus lituratus	ROM 108179	ABGYC774-06	JF452673
Artibeus lituratus	ROM F43207	ABGYC775-06	JF452674
Artibeus lituratus	ROM F43208	ABGYC776-06	JF452675
Artibeus lituratus	ROM 115514	ABGYG023-06	JF452676
Artibeus lituratus	ROM 115543	ABGYG036-06	JF452677
Artibeus lituratus	ROM 115570	ABGYG057-06	JF452678
Artibeus lituratus	ROM 115588	ABGYG066-06	JF452679
Artibeus lituratus	ROM 115589	ABGYG067-06	JF452680
Artibeus lituratus	ROM 115606	ABGYG076-06	JF452681
Artibeus lituratus	ROM 115622	ABGYG085-06	JF452682
Artibeus lituratus	ROM 115682	ABGYG128-06	JF452683
Artibeus lituratus	ROM 113501	ABGYF011-06	JF452684
Artibeus lituratus	ROM 113502	ABGYF012-06	JF452685
Artibeus lituratus	ROM 113605	ABGYF077-06	JF452686
Artibeus lituratus	ROM 113670	ABGYF124-06	JF452687
Artibeus lituratus	ROM 113701	ABGYF148-06	JF452688
Artibeus lituratus	ROM 113710	ABGYF157-06	JF452689
Artibeus lituratus	ROM 113745	ABGYF184-06	JF452690
Artibeus lituratus	ROM 113746	ABGYF185-06	JF452691
Artibeus lituratus	ROM 113817	ABGYF238-06	JF452692
Artibeus lituratus	ROM 109301	ABGYE017-06	JF452693
Artibeus lituratus	ROM 109302	ABGYE018-06	JF452694
Artibeus lituratus	ROM 109303	ABGYE019-06	JF452695
Artibeus lituratus	ROM 109304	ABGYE020-06	JF452696
Artibeus lituratus	ROM 109326	ABGYE040-06	JF452697
Artibeus lituratus	ROM 109327	ABGYE041-06	JF452698
Artibeus lituratus	ROM 109328	ABGYE042-06	JF452699
Artibeus lituratus	ROM 109329	ABGYE043-06	JF452700
Artibeus lituratus	ROM 109334	ABGYE048-06	JF452701
Artibeus lituratus	ROM 109335	ABGYE049-06	JF452702
Artibeus lituratus	ROM 109343	ABGYE057-06	JF452703
Artibeus lituratus	ROM 109344	ABGYE058-06	JF452704
Artibeus lituratus	ROM 111521	ABGYE078-06	JF452705
Artibeus lituratus	ROM 111561	ABGYE118-06	JF452706
Artibeus lituratus	ROM 112023	ABGYE550-06	JF452707
Artibeus lituratus	ROM 112024	ABGYE551-06	JF452708
Artibeus lituratus	ROM 112057	ABGYE580-06	JF452709
Artibeus lituratus	ROM 112070	ABGYE591-06	JF452710
Artibeus lituratus	ROM 111575	ABGYE132-06	JF452711
Artibeus lituratus	ROM 111597	ABGYE154-06	JF452712
Artibeus lituratus	ROM 111598	ABGYE155-06	JF452713
Artibeus lituratus	ROM 111625	ABGYE182-06	JF452714
Artibeus lituratus	ROM 111638	ABGYE192-06	JF452715
Artibeus lituratus	ROM 111639	ABGYE193-06	JF452716
Artibeus lituratus	ROM 111650	ABGYE204-06	JF452717
Artibeus lituratus	ROM 111725	ABGYE276-06	JF452718
Artibeus lituratus	ROM 111750	ABGYE300-06	JF452719
Artibeus lituratus	ROM 111761	ABGYE311-06	JF452720
Artibeus lituratus	ROM 111790	ABGYE340-06	JF452721
Artibeus lituratus	ROM 111791	ABGYE341-06	JF452722
Artibeus lituratus	ROM 111792	ABGYE342-06	JF452723
Artibeus lituratus	ROM 111797	ABGYE347-06	JF452724
Artibeus lituratus	ROM 111819	ABGYE369-06	JF452725
Artibeus lituratus	ROM 108778	ABGYD428-06	JF452726
Artibeus lituratus	ROM 108779	ABGYD429-06	JF452727
Artibeus lituratus	ROM 108780	ABGYD430-06	JF452728
Artibeus lituratus	ROM 108794	ABGYD443-06	JF452729
Artibeus lituratus	ROM 108795	ABGYD444-06	JF452730
Artibeus lituratus	ROM 108796	ABGYD445-06	JF452731
Artibeus lituratus	ROM 108834	ABGYD481-06	JF452732
Artibeus lituratus	ROM 100957	ABGYA879-06	JF452733
Artibeus lituratus	ROM 100958	ABGYA880-06	JF452734
Artibeus lituratus	ROM 109226	ABGYD803-06	JF452735
Artibeus lituratus	ROM 100959	ABGYA881-06	JF452736
Artibeus lituratus	ROM 100960	ABGYA882-06	JF452737
Artibeus lituratus	ROM 100967	ABGYA887-06	JF452738
Artibeus lituratus	ROM 98070	ABGYA202-06	JF452739
Artibeus lituratus	ROM 98163	ABGYA263-06	JF452740
Artibeus lituratus	ROM 98164	ABGYA264-06	JF452741
Artibeus lituratus	ROM 98772	ABGYA371-06	JF452742
Artibeus lituratus	ROM 98898	ABGYA488-06	JF452743
Artibeus lituratus	ROM 100205	ABGYA535-06	JF452744
Artibeus lituratus	ROM 100233	ABGYA558-06	JF452745
Artibeus lituratus	ROM 100234	ABGYA559-06	JF452746
Artibeus lituratus	ROM 100241	ABGYA565-06	JF452747
Artibeus lituratus	ROM 100275	ABGYA590-06	JF452748
Artibeus lituratus	ROM 100316	ABGYA622-06	JF452749
Artibeus lituratus	ROM 100360	ABGYA661-06	JF452750
Artibeus lituratus	ROM 100443	ABGYA738-06	JF452751
Artibeus lituratus	ROM 100451	ABGYA745-06	JF452752
Artibeus lituratus	ROM 100452	ABGYA746-06	JF452753
Artibeus lituratus	ROM 100453	ABGYA747-06	JF452754
Artibeus lituratus	ROM 100458	ABGYA752-06	JF452755
Artibeus lituratus	ROM 100835	ABGYA783-06	JF452756
Artibeus lituratus	ROM 100836	ABGYA784-06	JF452757
Artibeus lituratus	ROM 100860	ABGYA802-06	JF452758
Artibeus lituratus	ROM 100861	ABGYA803-06	JF452759
Artibeus lituratus	ROM 100872	ABGYA813-06	JF452760
Artibeus lituratus	ROM 100878	ABGYA819-06	JF452761
Artibeus lituratus	ROM 100879	ABGYA820-06	JF452762
Artibeus lituratus	ROM 100897	ABGYA834-06	JF452763
Artibeus lituratus	ROM 100900	ABGYA837-06	JF452764
Artibeus lituratus	ROM 100901	ABGYA838-06	JF452765
Artibeus lituratus	ROM 100905	ABGYA842-06	JF452766
Artibeus lituratus	ROM 100906	ABGYA843-06	JF452767
Artibeus lituratus	ROM 100907	ABGYA844-06	JF452768
Artibeus lituratus	ROM 100927	ABGYA856-06	JF452769
Artibeus lituratus	ROM 100928	ABGYA857-06	JF452770
Artibeus lituratus	ROM 100929	ABGYA858-06	JF452771
Artibeus lituratus	ROM 100930	ABGYA859-06	JF452772
Artibeus lituratus	ROM 100939	ABGYA866-06	JF452773
Artibeus lituratus	ROM 100940	ABGYA867-06	JF452774
Artibeus lituratus	ROM 100951	ABGYA875-06	JF452775
Artibeus lituratus	ROM 100952	ABGYA876-06	JF452776
Artibeus lituratus	ROM 103104	ABGYB397-06	JF452777
Artibeus lituratus	ROM 103105	ABGYB398-06	JF452778
Artibeus lituratus	ROM 103123	ABGYB416-06	JF452779
Artibeus lituratus	ROM 103124	ABGYB417-06	JF452780
Artibeus lituratus	ROM 103196	ABGYB462-06	JF452781
Artibeus lituratus	ROM 103197	ABGYB463-06	JF452782
Artibeus lituratus	ROM 103229	ABGYB494-06	JF452783
Artibeus lituratus	ROM 103230	ABGYB495-06	JF452784
Artibeus lituratus	ROM 103231	ABGYB496-06	JF452785
Artibeus lituratus	ROM 104717	ABGYB873-06	JF452786
Artibeus lituratus	ROM F39672	ABRMM078-07	JF452787
Artibeus lituratus	ROM 103441	ABGYB677-06	JF452788
Artibeus lituratus	ROM 103442	ABGYB678-06	JF452789
Artibeus lituratus	ROM 103443	ABGYB679-06	JF452790
Artibeus lituratus	ROM 103445	ABGYB681-06	JF452791
Artibeus lituratus	ROM 103446	ABGYB682-06	JF452792
Artibeus lituratus	ROM 103447	ABGYB683-06	JF452793
Artibeus lituratus	ROM 103448	ABGYB684-06	JF452794
Artibeus lituratus	ROM 103475	ABGYB710-06	JF452795
Artibeus lituratus	ROM 103476	ABGYB711-06	JF452796
Artibeus lituratus	ROM 103487	ABGYB721-06	JF452797
Artibeus lituratus	ROM 103488	ABGYB722-06	JF452798
Artibeus lituratus	ROM 103491	ABGYB725-06	JF452799
Artibeus lituratus	ROM 103492	ABGYB726-06	JF452800
Artibeus lituratus	ROM 101111	ABGYB129-06	JF452801
Artibeus lituratus	ROM 101115	ABGYB133-06	JF452802
Artibeus lituratus	ROM 101116	ABGYB134-06	JF452803
Artibeus lituratus	ROM 101125	ABGYB139-06	JF452804
Artibeus lituratus	ROM 101126	ABGYB140-06	JF452805
Artibeus lituratus	ROM 101127	ABGYB141-06	JF452806
Artibeus lituratus	ROM 101139	ABGYB151-06	JF452807
Artibeus lituratus	ROM 101140	ABGYB152-06	JF452808
Artibeus lituratus	ROM 101144	ABGYB155-06	JF452809
Artibeus lituratus	ROM 101145	ABGYB156-06	JF452810
Artibeus lituratus	ROM 101146	ABGYB157-06	JF452811
Artibeus lituratus	ROM 101147	ABGYB158-06	JF452812
Artibeus lituratus	ROM 101148	ABGYB159-06	JF452813
Artibeus lituratus	ROM 101158	ABGYB167-06	JF452814
Artibeus lituratus	ROM 101159	ABGYB168-06	JF452815
Artibeus lituratus	ROM 101160	ABGYB169-06	JF452816
Artibeus lituratus	ROM 101161	ABGYB170-06	JF452817
Artibeus lituratus	ROM 101162	ABGYB171-06	JF452818
Artibeus lituratus	ROM 101163	ABGYB172-06	JF452819
Artibeus lituratus	ROM 101164	ABGYB173-06	JF452820
Artibeus lituratus	ROM 101171	ABGYB178-06	JF452821
Artibeus lituratus	ROM 101172	ABGYB179-06	JF452822
Artibeus lituratus	ROM 101173	ABGYB180-06	JF452823
Artibeus lituratus	ROM 101174	ABGYB181-06	JF452824
Artibeus lituratus	ROM 101175	ABGYB182-06	JF452825
Artibeus lituratus	ROM 101176	ABGYB183-06	JF452826
Artibeus lituratus	ROM 102931	ABGYB229-06	JF452827
Artibeus lituratus	ROM 103023	ABGYB318-06	JF452828
Artibeus lituratus	ROM 103037	ABGYB330-06	JF452829
Artibeus lituratus	ROM 103065	ABGYB358-06	JF452830
Artibeus lituratus	ROM 101038	ABGYB062-06	JF452831
Artibeus lituratus	ROM 101047	ABGYB071-06	JF452832
Artibeus lituratus	ROM 101048	ABGYB072-06	JF452833
Artibeus lituratus	ROM 101052	ABGYB076-06	JF452834
Artibeus lituratus	ROM 101081	ABGYB103-06	JF452835
Artibeus lituratus	ROM 101082	ABGYB104-06	JF452836
Artibeus lituratus	ROM 101083	ABGYB105-06	JF452837
Artibeus lituratus	ROM 101084	ABGYB106-06	JF452838
Artibeus lituratus	ROM 103279	ABGYB544-06	JF452839
Artibeus lituratus	ROM 103280	ABGYB545-06	JF452840
Artibeus lituratus	ROM 103338	ABGYB597-06	JF452841
Artibeus lituratus	ROM 103367	ABGYB615-06	JF452842
Artibeus lituratus	ROM 103378	ABGYB623-06	JF452843
Artibeus lituratus	ROM 103379	ABGYB624-06	JF452844
Artibeus lituratus	ROM 103380	ABGYB625-06	JF452845
Artibeus lituratus	ROM 103381	ABGYB626-06	JF452846
Artibeus lituratus	ROM 103382	ABGYB627-06	JF452847
Artibeus lituratus	ROM 103383	ABGYB628-06	JF452848
Artibeus lituratus	ROM 103388	ABGYB633-06	JF452849
Artibeus lituratus	ROM 103389	ABGYB634-06	JF452850
Artibeus lituratus	ROM 103390	ABGYB635-06	JF452851
Artibeus lituratus	ROM 103391	ABGYB636-06	JF452852
Artibeus lituratus	ROM 103402	ABGYB645-06	JF452853
Artibeus lituratus	ROM 103403	ABGYB646-06	JF452854
Artibeus lituratus	ROM 103404	ABGYB647-06	JF452855
Artibeus lituratus	ROM 103405	ABGYB648-06	JF452856
Artibeus lituratus	ROM 103436	ABGYB673-06	JF452857
Artibeus lituratus	ROM 103437	ABGYB674-06	JF452858
Artibeus lituratus	ROM 103438	ABGYB675-06	JF452859
Artibeus lituratus	ROM 103439	ABGYB676-06	JF452860
Artibeus lituratus	ROM 119214	ABGYG786-08	JF452861
Artibeus lituratus	ROM 119009	ABGYG1085-08	JF452862
Artibeus lituratus	ROM 118939	ABGYG1015-08	JF452863
Artibeus lituratus	ROM 119201	ABGYG773-08	JF452864
Artibeus lituratus	ROM 118968	ABGYG1044-08	JF452865
Artibeus lituratus	ROM 119199	ABGYG771-08	JF452866
Artibeus lituratus	ROM 119266	ABGYG838-08	JF452867
Artibeus lituratus	ROM 119265	ABGYG837-08	JF452868
Artibeus lituratus	ROM 118955	ABGYG1031-08	JF452869
Artibeus lituratus	ROM 118954	ABGYG1030-08	JF452870
Artibeus lituratus	ROM 119215	ABGYG787-08	JF452871
Artibeus lituratus	ROM 118945	ABGYG1021-08	JF452872
Artibeus lituratus	ROM 109254	ABGYD830-06	JF452873
Artibeus lituratus	ROM 104812	ABGYC035-06	JF452874
Artibeus lituratus	ROM 106618	ABGYC108-06	JF452875
Artibeus lituratus	ROM 106629	ABGYC117-06	JF452876
Artibeus lituratus	ROM 106647	ABGYC135-06	JF452877
Artibeus lituratus	ROM 106648	ABGYC136-06	JF452878
Artibeus lituratus	ROM 107138	ABGYC326-06	JF452879
Artibeus lituratus	ROM 104775	ABGYB930-06	JF452880
Artibeus lituratus	ROM 103440	ABGYB935-07	JF452881
Artibeus lituratus	ROM 100996	ABGYB025-06	JF452882
Artibeus lituratus	ROM 101035	ABGYB059-06	JF452883
Artibeus lituratus	ROM 101036	ABGYB060-06	JF452884
Artibeus lituratus	ROM 101037	ABGYB061-06	JF452885
Artibeus obscurus	ROM 115607	BCBNT925-06	EF080106
Artibeus obscurus	ROM 115636	BCBNT937-06	EF080107
Artibeus obscurus	ROM 115744	BCBNC108-06	EF080108
Artibeus obscurus	ROM 108906	BCBNT332-06	EF080109
Artibeus obscurus	ROM 108907	BCBNT333-06	EF080110
Artibeus obscurus	ROM 108908	BCBNT334-06	EF080111
Artibeus obscurus	ROM 109012	BCBNT350-06	EF080112
Artibeus obscurus	ROM 109018	BCBNT352-06	EF080113
Artibeus obscurus	ROM 97860	BCBN124-05	EF080114
Artibeus obscurus	ROM 100837	BCBN321-05	EF080115
Artibeus obscurus	ROM 100926	BCBN339-05	EF080116
Artibeus obscurus	ROM 100942	BCBN342-05	EF080117
Artibeus obscurus	ROM 100943	BCBN343-05	EF080118
Artibeus obscurus	ROM 100955	BCBN344-05	EF080119
Artibeus obscurus	ROM 107050	BCBNT079-06	EF080120
Artibeus obscurus	ROM 107051	BCBNT080-06	EF080121
Artibeus obscurus	ROM 107075	BCBNT086-06	EF080122
Artibeus obscurus	ROM 107096	BCBNT096-06	EF080123
Artibeus obscurus	ROM 107110	BCBNT100-06	EF080124
Artibeus obscurus	ROM 111867	BCBNT520-06	EF080125
Artibeus obscurus	ROM 111877	BCBNT523-06	EF080126
Artibeus obscurus	ROM 111887	BCBNT524-06	EF080127
Artibeus obscurus	ROM 111898	BCBNT526-06	EF080128
Artibeus obscurus	ROM 111943	BCBNT536-06	EF080129
Artibeus obscurus	ROM 113516	BCBNT612-06	EF080130
Artibeus obscurus	ROM 113523	BCBNT613-06	EF080131
Artibeus obscurus	ROM 113528	BCBNT615-06	EF080132
Artibeus obscurus	ROM 113535	BCBNT620-06	EF080133
Artibeus obscurus	ROM 113556	BCBNT626-06	EF080134
Artibeus obscurus	ROM 115512	BCBNT884-06	EF080135
Artibeus obscurus	ROM 115571	BCBNT908-06	EF080136
Artibeus obscurus	ROM 117259	ABSMS097-06	EU096584
Artibeus obscurus	ROM 117300	ABSMS138-06	EU096585
Artibeus obscurus	ROM 117688	ABSMS526-06	EU096586
Artibeus obscurus	ROM 117180	ABSMS018-06	EU096587
Artibeus obscurus	ROM 117537	ABSMS375-06	EU096588
Artibeus obscurus	ROM 117536	ABSMS374-06	EU096589
Artibeus obscurus	ROM 117400	ABSMS238-06	EU096590
Artibeus obscurus	ROM 117342	ABSMS180-06	EU096591
Artibeus obscurus	ROM 117579	ABSMS417-06	EU096592
Artibeus obscurus	ROM 117604	ABSMS442-06	EU096593
Artibeus obscurus	ROM 117222	ABSMS060-06	EU096594
Artibeus obscurus	ROM 117204	ABSMS042-06	EU096595
Artibeus obscurus	ROM 113884	BCBNT715-06	JF447526
Artibeus obscurus	ROM 113912	BCBNT737-06	JF447527
Artibeus obscurus	ROM 113927	BCBNT746-06	JF447528
Artibeus obscurus	ROM 113990	BCBNT771-06	JF447529
Artibeus obscurus	ROM 113911	BCBNT736-06	JF447530
Artibeus obscurus	ROM 117114	ABSRA524-06	JF447531
Artibeus obscurus	ROM 117078	ABSRA488-06	JF447532
Artibeus obscurus	ROM 117044	ABSRA454-06	JF447533
Artibeus obscurus	ROM 116869	ABSRA280-06	JF447534
Artibeus obscurus	ROM 116868	ABSRA279-06	JF447535
Artibeus obscurus	ROM 117070	ABSRA480-06	JF447536
Artibeus obscurus	ROM 117069	ABSRA479-06	JF447537
Artibeus obscurus	ROM 117102	ABSRA512-06	JF447538
Artibeus obscurus	ROM 117034	ABSRA444-06	JF447539
Artibeus obscurus	ROM 117068	ABSRA478-06	JF447540
Artibeus obscurus	ROM 117059	ABSRA469-06	JF447541
Artibeus obscurus	ROM 117091	ABSRA501-06	JF447542
Artibeus obscurus	ROM 116983	ABSRA394-06	JF447543
Artibeus obscurus	ROM 117016	ABSRA427-06	JF447544
Artibeus obscurus	ROM 107937	BCBNT222-06	JF447778
Artibeus obscurus	ROM 107846	BCBNT172-06	JF447779
Artibeus obscurus	ROM 113506	ABGYF016-06	JF447948
Artibeus obscurus	ROM 105764	BCBN904-05	JF448597
Artibeus obscurus	ROM 105146	BCBN776-05	JF448598
Artibeus obscurus	ROM 104069	BCBN597-05	JF448599
Artibeus obscurus	ROM 105938	BCBN961-05	JF448600
Artibeus obscurus	ROM 104458	BCBN745-05	JF448601
Artibeus obscurus	ROM 105151	ABECA282-06	JF448602
Artibeus obscurus	ROM 105511	ABECA488-06	JF448603
Artibeus obscurus	ROM 105588	ABECA559-06	JF448604
Artibeus obscurus	ROM F37744	ABECA489-06	JF448605
Artibeus obscurus	ROM 105917	ABECA764-06	JF448606
Artibeus obscurus	ROM 105589	ABECA560-06	JF448607
Artibeus obscurus	ROM 105557	ABECA527-06	JF448608
Artibeus obscurus	ROM 105124	ABECA255-06	JF448609
Artibeus obscurus	ROM 105918	ABECA765-06	JF448610
Artibeus obscurus	ROM 105558	ABECA528-06	JF448611
Artibeus obscurus	ROM 105125	ABECA256-06	JF448612
Artibeus obscurus	ROM 105209	ABECA327-06	JF448613
Artibeus obscurus	ROM F40381	ABECA940-06	JF448614
Artibeus obscurus	ROM F37438	ABECA260-06	JF448615
Artibeus obscurus	ROM 105971	ABECA805-06	JF448616
Artibeus obscurus	ROM F37149	ABECA058-06	JF448617
Artibeus obscurus	ROM 104513	ABECA195-06	JF448618
Artibeus obscurus	ROM F37407	ABECA230-06	JF448619
Artibeus obscurus	ROM 104386	ABECA099-06	JF448620
Artibeus obscurus	ROM 106115	ABECA932-06	JF448621
Artibeus obscurus	ROM 104523	ABECA202-06	JF448622
Artibeus obscurus	ROM 105138	ABECA270-06	JF448623
Artibeus obscurus	ROM 104524	ABECA203-06	JF448624
Artibeus obscurus	ROM 105180	ABECA306-06	JF448625
Artibeus obscurus	ROM 104016	ABECA034-06	JF448626
Artibeus obscurus	ROM 104525	ABECA204-06	JF448627
Artibeus obscurus	ROM 105157	ABECA286-06	JF448628
Artibeus obscurus	ROM 104017	ABECA035-06	JF448629
Artibeus obscurus	ROM 103980	ABECA002-06	JF448630
Artibeus obscurus	ROM F40031	ABECA685-06	JF448631
Artibeus obscurus	ROM 105188	ABECA311-06	JF448632
Artibeus obscurus	ROM 105145	ABECA278-06	JF448633
Artibeus obscurus	ROM F40245	ABECA823-06	JF448634
Artibeus obscurus	ROM 104442	ABECA143-06	JF448635
Artibeus obscurus	ROM 105916	ABECA763-06	JF448636
Artibeus obscurus	ROM 104492	ABECA179-06	JF448637
Artibeus obscurus	ROM 105196	ABECA316-06	JF448638
Artibeus obscurus	ROM 106116	ABECA933-06	JF448639
Artibeus obscurus	ROM 118741	ABECB079-08	JF448640
Artibeus obscurus	ROM F39664	ABRMM076-07	JF452886
Artibeus obscurus	ROM 108232	ABGYD010-06	JF452887
Artibeus obscurus	ROM 109140	ABGYD724-06	JF452888
Artibeus obscurus	ROM 108924	ABGYD554-06	JF452889
Artibeus obscurus	ROM 108452	ABGYD146-06	JF452890
Artibeus obscurus	ROM 109008	ABGYD588-06	JF452891
Artibeus obscurus	ROM 108580	ABGYD248-06	JF452892
Artibeus obscurus	ROM 108579	ABGYD247-06	JF452893
Artibeus obscurus	ROM 108711	ABGYD368-06	JF452894
Artibeus obscurus	ROM 108617	ABGYD281-06	JF452895
Artibeus obscurus	ROM 108409	ABGYD111-06	JF452896
Artibeus obscurus	ROM 108451	ABGYD145-06	JF452897
Artibeus obscurus	ROM 109007	ABGYD587-06	JF452898
Artibeus obscurus	ROM 108616	ABGYD280-06	JF452899
Artibeus obscurus	ROM 108408	ABGYD110-06	JF452900
Artibeus obscurus	ROM 108450	ABGYD144-06	JF452901
Artibeus obscurus	ROM 109006	ABGYD586-06	JF452902
Artibeus obscurus	ROM 109005	ABGYD585-06	JF452903
Artibeus obscurus	ROM 113536	ABGYF033-06	JF452904
Artibeus obscurus	ROM 115074	ABGYF444-06	JF452905
Artibeus obscurus	ROM 113546	ABGYF039-06	JF452906
Artibeus obscurus	ROM 113545	ABGYF038-06	JF452907
Artibeus obscurus	ROM 118925	ABGYG1001-08	JF452908
Artibeus obscurus	ROM 118946	ABGYG1022-08	JF452909
Artibeus obscurus	ROM 118924	ABGYG1000-08	JF452910
Artibeus obscurus	ROM 115680	ABGYG126-06	JF452911
Artibeus obscurus	ROM 118990	ABGYG1066-08	JF452912
Artibeus obscurus	ROM 118989	ABGYG1065-08	JF452913
Artibeus obscurus	ROM 118988	ABGYG1064-08	JF452914
Artibeus obscurus	ROM 115719	ABGYG159-06	JF452915
Artibeus obscurus	ROM 118984	ABGYG1060-08	JF452916
Artibeus obscurus	ROM 113560	ABGYF051-06	JF452917
Artibeus obscurus	ROM 113559	ABGYF050-06	JF452918
Artibeus obscurus	ROM 113558	ABGYF049-06	JF452919
Artibeus obscurus	ROM 113557	ABGYF048-06	JF452920
Artibeus obscurus	ROM 113718	ABGYF162-06	JF452921
Artibeus obscurus	ROM 113667	ABGYF121-06	JF452922
Artibeus obscurus	ROM 113486	ABGYF002-06	JF452923
Artibeus obscurus	ROM 119007	ABGYG1083-08	JF452924
Artibeus obscurus	ROM 119006	ABGYG1082-08	JF452925
Artibeus obscurus	ROM 118938	ABGYG1014-08	JF452926
Artibeus obscurus	ROM 108198	ABGYC799-06	JF452927
Artibeus obscurus	ROM 107247	ABGYC425-06	JF452928
Artibeus obscurus	ROM 108167	ABGYC765-06	JF452929
Artibeus obscurus	ROM 106632	ABGYC120-06	JF452930
Artibeus obscurus	ROM 107290	ABGYC460-06	JF452931
Artibeus obscurus	ROM 107248	ABGYC426-06	JF452932
Artibeus obscurus	ROM 115641	ABGYG095-06	JF452933
Artibeus obscurus	ROM 115683	ABGYG129-06	JF452934
Artibeus obscurus	ROM 111967	ABGYE495-06	JF452935
Artibeus obscurus	ROM 112078	ABGYE599-06	JF452936
Artibeus obscurus	ROM 111722	ABGYE273-06	JF452937
Artibeus obscurus	ROM 111966	ABGYE494-06	JF452938
Artibeus obscurus	ROM 111970	ABGYE498-06	JF452939
Artibeus obscurus	ROM 111708	ABGYE259-06	JF452940
Artibeus obscurus	ROM 111721	ABGYE272-06	JF452941
Artibeus obscurus	ROM 111965	ABGYE493-06	JF452942
Artibeus obscurus	ROM 111707	ABGYE258-06	JF452943
Artibeus obscurus	ROM 111720	ABGYE271-06	JF452944
Artibeus obscurus	ROM 113379	ABGYE778-06	JF452945
Artibeus obscurus	ROM 113472	ABGYE856-06	JF452946
Artibeus obscurus	ROM 111706	ABGYE257-06	JF452947
Artibeus obscurus	ROM 113378	ABGYE777-06	JF452948
Artibeus obscurus	ROM 113455	ABGYE842-06	JF452949
Artibeus obscurus	ROM 113471	ABGYE855-06	JF452950
Artibeus obscurus	ROM 111705	ABGYE256-06	JF452951
Artibeus obscurus	ROM 113372	ABGYE771-06	JF452952
Artibeus obscurus	ROM 111899	ABGYE438-06	JF452953
Artibeus obscurus	ROM 111949	ABGYE477-06	JF452954
Artibeus obscurus	ROM 113362	ABGYE763-06	JF452955
Artibeus obscurus	ROM 113404	ABGYE802-06	JF452956
Artibeus obscurus	ROM 113478	ABGYE862-06	JF452957
Artibeus obscurus	ROM 113470	ABGYE854-06	JF452958
Artibeus obscurus	ROM 113389	ABGYE788-06	JF452959
Artibeus obscurus	ROM 113469	ABGYE853-06	JF452960
Artibeus obscurus	ROM 111716	ABGYE267-06	JF452961
Artibeus obscurus	ROM 113388	ABGYE787-06	JF452962
Artibeus obscurus	ROM 113468	ABGYE852-06	JF452963
Artibeus obscurus	ROM 111715	ABGYE266-06	JF452964
Artibeus obscurus	ROM 111589	ABGYE146-06	JF452965
Artibeus obscurus	ROM 113467	ABGYE851-06	JF452966
Artibeus obscurus	ROM 111958	ABGYE486-06	JF452967
Artibeus obscurus	ROM 113466	ABGYE850-06	JF452968
Artibeus obscurus	ROM 113479	ABGYE863-06	JF452969
Artibeus obscurus	ROM 109345	ABGYE059-06	JF452970
Artibeus obscurus	ROM 111738	ABGYE289-06	JF452971
Artibeus obscurus	ROM 109336	ABGYE050-06	JF452972
Artibeus obscurus	ROM 111525	ABGYE082-06	JF452973
Artibeus obscurus	ROM 111524	ABGYE081-06	JF452974
Artibeus obscurus	ROM 111523	ABGYE080-06	JF452975
Artibeus obscurus	ROM 111522	ABGYE079-06	JF452976
Artibeus obscurus	ROM 109293	ABGYE010-06	JF452977
Artibeus obscurus	ROM 109330	ABGYE044-06	JF452978
Artibeus obscurus	ROM 109289	ABGYE006-06	JF452979
Artibeus obscurus	ROM 109285	ABGYE004-06	JF452980
Artibeus obscurus	ROM 111513	ABGYE070-06	JF452981
Artibeus obscurus	ROM 111512	ABGYE069-06	JF452982
Artibeus obscurus	ROM 111511	ABGYE068-06	JF452983
Artibeus obscurus	ROM 112009	ABGYE536-06	JF452984
Artibeus obscurus	ROM 111510	ABGYE067-06	JF452985
Artibeus obscurus	ROM 111509	ABGYE066-06	JF452986
Artibeus obscurus	ROM 111508	ABGYE065-06	JF452987
Artibeus obscurus	ROM 109315	ABGYE030-06	JF452988
Artibeus obscurus	ROM 111969	ABGYE497-06	JF452989
Artibeus obscurus	ROM 111876	ABGYE419-06	JF452990
Artibeus obscurus	ROM 113412	ABGYE809-06	JF452991
Artibeus obscurus	ROM 112008	ABGYE535-06	JF452992
Artibeus obscurus	ROM 113411	ABGYE808-06	JF452993
Artibeus obscurus	ROM 111683	ABGYE235-06	JF452994
Artibeus obscurus	ROM 108615	ABGYD279-06	JF452995
Artibeus obscurus	ROM 109173	ABGYD755-06	JF452996
Artibeus obscurus	ROM 108614	ABGYD278-06	JF452997
Artibeus obscurus	ROM 108638	ABGYD299-06	JF452998
Artibeus obscurus	ROM 108541	ABGYD210-06	JF452999
Artibeus obscurus	ROM 108613	ABGYD277-06	JF453000
Artibeus obscurus	ROM 108947	ABGYD571-06	JF453001
Artibeus obscurus	ROM 108990	ABGYD616-06	JF453002
Artibeus obscurus	ROM 108648	ABGYD309-06	JF453003
Artibeus obscurus	ROM 108961	ABGYD581-06	JF453004
Artibeus obscurus	ROM 108960	ABGYD580-06	JF453005
Artibeus obscurus	ROM 108910	ABGYD545-06	JF453006
Artibeus obscurus	ROM 108959	ABGYD579-06	JF453007
Artibeus obscurus	ROM 109196	ABGYD775-06	JF453008
Artibeus obscurus	ROM 108909	ABGYD544-06	JF453009
Artibeus obscurus	ROM 108718	ABGYD373-06	JF453010
Artibeus obscurus	ROM 108679	ABGYD339-06	JF453011
Artibeus obscurus	ROM 109202	ABGYD781-06	JF453012
Artibeus obscurus	ROM 109201	ABGYD780-06	JF453013
Artibeus obscurus	ROM 108974	ABGYD608-06	JF453014
Artibeus obscurus	ROM 108819	ABGYD468-06	JF453015
Artibeus obscurus	ROM 109158	ABGYD740-06	JF453016
Artibeus obscurus	ROM 108946	ABGYD570-06	JF453017
Artibeus obscurus	ROM 108474	ABGYD162-06	JF453018
Artibeus obscurus	ROM 109157	ABGYD739-06	JF453019
Artibeus obscurus	ROM 108560	ABGYD229-06	JF453020
Artibeus obscurus	ROM 108559	ABGYD228-06	JF453021
Artibeus obscurus	ROM 108558	ABGYD227-06	JF453022
Artibeus obscurus	ROM 109115	ABGYD702-06	JF453023
Artibeus obscurus	ROM 108712	ABGYD369-06	JF453024
Artibeus obscurus	ROM 108352	ABGYD056-06	JF453025
Artibeus obscurus	ROM 109190	ABGYD770-06	JF453026
Artibeus obscurus	ROM 108855	ABGYD497-06	JF453027
Artibeus obscurus	ROM 108462	ABGYD155-06	JF453028
Artibeus obscurus	ROM 109161	ABGYD743-06	JF453029
Artibeus obscurus	ROM 108702	ABGYD359-06	JF453030
Artibeus obscurus	ROM 108461	ABGYD154-06	JF453031
Artibeus obscurus	ROM 108701	ABGYD358-06	JF453032
Artibeus obscurus	ROM 108514	ABGYD187-06	JF453033
Artibeus obscurus	ROM 108948	ABGYD572-06	JF453034
Artibeus obscurus	ROM 109256	ABGYD832-06	JF453035
Artibeus obscurus	ROM 108513	ABGYD186-06	JF453036
Artibeus obscurus	ROM 108415	ABGYD117-06	JF453037
Artibeus obscurus	ROM 109255	ABGYD831-06	JF453038
Artibeus obscurus	ROM 108414	ABGYD116-06	JF453039
Artibeus obscurus	ROM 109181	ABGYD761-06	JF453040
Artibeus obscurus	ROM 109011	ABGYD591-06	JF453041
Artibeus obscurus	ROM 109142	ABGYD726-06	JF453042
Artibeus obscurus	ROM 109197	ABGYD776-06	JF453043
Artibeus obscurus	ROM 108880	ABGYD522-06	JF453044
Artibeus obscurus	ROM 108233	ABGYD011-06	JF453045
Artibeus obscurus	ROM 109141	ABGYD725-06	JF453046
Artibeus obscurus	ROM 108925	ABGYD555-06	JF453047
Artibeus obscurus	ROM 108376	ABGYD079-06	JF453048
Artibeus obscurus	ROM 107216	ABGYC397-06	JF453049
Artibeus obscurus	ROM 104806	ABGYC029-06	JF453050
Artibeus obscurus	ROM 107048	ABGYC262-06	JF453051
Artibeus obscurus	ROM 107217	ABGYC398-06	JF453052
Artibeus obscurus	ROM 107049	ABGYC263-06	JF453053
Artibeus obscurus	ROM 104802	ABGYC025-06	JF453054
Artibeus obscurus	ROM 107182	ABGYC366-06	JF453055
Artibeus obscurus	ROM 108105	ABGYC706-06	JF453056
Artibeus obscurus	ROM 104807	ABGYC030-06	JF453057
Artibeus obscurus	ROM 107258	ABGYC434-06	JF453058
Artibeus obscurus	ROM 104808	ABGYC031-06	JF453059
Artibeus obscurus	ROM 104809	ABGYC032-06	JF453060
Artibeus obscurus	ROM 106696	ABGYC168-06	JF453061
Artibeus obscurus	ROM F43213	ABGYC781-06	JF453062
Artibeus obscurus	ROM 107151	ABGYC339-06	JF453063
Artibeus obscurus	ROM 104810	ABGYC033-06	JF453064
Artibeus obscurus	ROM 108183	ABGYC782-06	JF453065
Artibeus obscurus	ROM 107152	ABGYC340-06	JF453066
Artibeus obscurus	ROM 104803	ABGYC026-06	JF453067
Artibeus obscurus	ROM 104804	ABGYC027-06	JF453068
Artibeus obscurus	ROM 107465	ABGYC647-06	JF453069
Artibeus obscurus	ROM 108116	ABGYC716-06	JF453070
Artibeus obscurus	ROM 107183	ABGYC367-06	JF453071
Artibeus obscurus	ROM 106745	ABGYC206-06	JF453072
Artibeus obscurus	ROM 108117	ABGYC717-06	JF453073
Artibeus obscurus	ROM 108106	ABGYC707-06	JF453074
Artibeus obscurus	ROM 106746	ABGYC207-06	JF453075
Artibeus obscurus	ROM 106747	ABGYC208-06	JF453076
Artibeus obscurus	ROM 108225	ABGYC821-06	JF453077
Artibeus obscurus	ROM 107259	ABGYC435-06	JF453078
Artibeus obscurus	ROM 107471	ABGYC653-06	JF453079
Artibeus obscurus	ROM 106661	ABGYC145-06	JF453080
Artibeus obscurus	ROM 107318	ABGYC485-06	JF453081
Artibeus obscurus	ROM 104786	ABGYC009-06	JF453082
Artibeus obscurus	ROM 107319	ABGYC486-06	JF453083
Artibeus obscurus	ROM 106755	ABGYC214-06	JF453084
Artibeus obscurus	ROM 104787	ABGYC010-06	JF453085
Artibeus obscurus	ROM 108090	ABGYC691-06	JF453086
Artibeus obscurus	ROM 107320	ABGYC487-06	JF453087
Artibeus obscurus	ROM 107477	ABGYC657-06	JF453088
Artibeus obscurus	ROM 104788	ABGYC011-06	JF453089
Artibeus obscurus	ROM 108091	ABGYC692-06	JF453090
Artibeus obscurus	ROM 107321	ABGYC488-06	JF453091
Artibeus obscurus	ROM 107478	ABGYC658-06	JF453092
Artibeus obscurus	ROM 104789	ABGYC012-06	JF453093
Artibeus obscurus	ROM 104805	ABGYC028-06	JF453094
Artibeus obscurus	ROM 107479	ABGYC659-06	JF453095
Artibeus obscurus	ROM 104790	ABGYC013-06	JF453096
Artibeus obscurus	ROM 104791	ABGYC014-06	JF453097
Artibeus obscurus	ROM 106719	ABGYC184-06	JF453098
Artibeus obscurus	ROM 108197	ABGYC796-06	JF453099
Artibeus obscurus	ROM 106760	ABGYC218-06	JF453100
Artibeus obscurus	ROM 106720	ABGYC185-06	JF453101
Artibeus obscurus	ROM F43234	ABGYC797-06	JF453102
Artibeus obscurus	ROM 104826	ABGYC049-06	JF453103
Artibeus obscurus	ROM 107288	ABGYC458-06	JF453104
Artibeus obscurus	ROM F43235	ABGYC798-06	JF453105
Artibeus obscurus	ROM 107405	ABGYC561-06	JF453106
Artibeus obscurus	ROM 107289	ABGYC459-06	JF453107
Artibeus obscurus	ROM 119272	ABGYG844-08	JF453108
Artibeus obscurus	ROM 118937	ABGYG1013-08	JF453109
Artibeus obscurus	ROM 119271	ABGYG843-08	JF453110
Artibeus obscurus	ROM 115667	ABGYG117-06	JF453111
Artibeus obscurus	ROM 118971	ABGYG1047-08	JF453112
Artibeus obscurus	ROM 118936	ABGYG1012-08	JF453113
Artibeus obscurus	ROM 115666	ABGYG116-06	JF453114
Artibeus obscurus	ROM 118970	ABGYG1046-08	JF453115
Artibeus obscurus	ROM 115709	ABGYG149-06	JF453116
Artibeus obscurus	ROM 115665	ABGYG115-06	JF453117
Artibeus obscurus	ROM 116706	ABGYG557-06	JF453118
Artibeus obscurus	ROM 118969	ABGYG1045-08	JF453119
Artibeus obscurus	ROM 115637	ABGYG094-06	JF453120
Artibeus obscurus	ROM 115664	ABGYG114-06	JF453121
Artibeus obscurus	ROM 115681	ABGYG127-06	JF453122
Artibeus obscurus	ROM 115663	ABGYG113-06	JF453123
Artibeus obscurus	ROM 116702	ABGYG555-06	JF453124
Artibeus obscurus	ROM 118966	ABGYG1042-08	JF453125
Artibeus obscurus	ROM 118965	ABGYG1041-08	JF453126
Artibeus obscurus	ROM 119264	ABGYG836-08	JF453127
Artibeus obscurus	ROM 119229	ABGYG801-08	JF453128
Artibeus obscurus	ROM 115720	ABGYG160-06	JF453129
Artibeus obscurus	ROM 119228	ABGYG800-08	JF453130
Artibeus obscurus	ROM 118926	ABGYG1002-08	JF453131
Artibeus obscurus	ROM 100838	ABGYA785-06	JF453132
Artibeus obscurus	ROM 98819	ABGYA411-06	JF453133
Artibeus obscurus	ROM 100266	ABGYA581-06	JF453134
Artibeus obscurus	ROM 100405	ABGYA700-06	JF453135
Artibeus obscurus	ROM 98836	ABGYA428-06	JF453136
Artibeus obscurus	ROM 98837	ABGYA429-06	JF453137
Artibeus obscurus	ROM 100440	ABGYA735-06	JF453138
Artibeus obscurus	ROM 98762	ABGYA361-06	JF453139
Artibeus obscurus	ROM 100406	ABGYA701-06	JF453140
Artibeus obscurus	ROM 100407	ABGYA702-06	JF453141
Artibeus obscurus	ROM 98214	ABGYA295-06	JF453142
Artibeus obscurus	ROM 98875	ABGYA465-06	JF453143
Artibeus obscurus	ROM 100864	ABGYA806-06	JF453144
Artibeus obscurus	ROM 98162	ABGYA262-06	JF453145
Artibeus obscurus	ROM 98840	ABGYA432-06	JF453146
Artibeus obscurus	ROM 98806	ABGYA398-06	JF453147
Artibeus obscurus	ROM 98215	ABGYA296-06	JF453148
Artibeus obscurus	ROM 98876	ABGYA466-06	JF453149
Artibeus obscurus	ROM 98841	ABGYA433-06	JF453150
Artibeus obscurus	ROM 100290	ABGYA603-06	JF453151
[truncated: 7,077 more rows]
